# Supplementary material for: The gut virome of healthy children during the first year of life is diverse and dynamic
Source: PLoS One. 2021 Apr 14;16(4):e0240958. doi: 10.1371/journal.pone.0240958 (PMC8046192; doi:10.1371/journal.pone.0240958)
Supplement: S1 Table — (XLSX) [file pone.0240958.s005.xlsx]

## Sheet: S1 Table
	S1 Table. Characteristics of mother-infant binomials
	Binomial	Type	Birthdate mm/dd/yyyy	Delivery type	Sex	Weight (Kg)	Antibiotics	Food introduction						Vaccines
								Infant age (months)						Infant age (weeks)
								Formula	Fruits	Leguminous	Egg	Meat		BCG	Hepatitis B	Influenza	Pentavalent	Pneumococca	Rotavirus
	2	Mother (M)	05/29/1990		F	78	Yes
		Infant (I)	03/04/2015	Vaginal	M	3.6	No	3	4	4	6	9		1	1, 5, 29	29, 40	5, 13, 22	5, 13	5, 13, 22
	4	Mother (M)	07/25/1999		F	68	No
		Infant (I)	04/15/2015	C-section	M	3.3	No	1	5	5	10	10		0	0, 9, 31	31	9, 18, 32	9, 18, 52	9, 18, 31
	5	Mother (M)	07/12/1994		F	49	No
		Infant (I)	04/25/2015	C-section	F	2.7	No	2	3	5	7	7		1	1, 9, 43	34, 43	9, 19, 43	9, 19	9, 19
