# Supplementary material for: The gut virome of healthy children during the first year of life is diverse and dynamic
Source: PLoS One. 2021 Apr 14;16(4):e0240958. doi: 10.1371/journal.pone.0240958 (PMC8046192; doi:10.1371/journal.pone.0240958)
Supplement: S2 Table — (XLSX) [file pone.0240958.s006.xlsx]

## Sheet: S2 Table
	S2 Table. Sampling summary and sequencing data generated for each sample.
	Binomial				Sample	Date sampling mm/dd/yyyy	Age			Reads
							Months	Weeks		Total R1/R2	Quality / duplicate	% lost	Human	% lost	Ribosomal	% lost
											Filtering	% lost	Filtering	% lost	Filtering	% lost
	2		Mother		M	2015-04-02				13871424	9050202	65	148322	1	292402	2
			Infant
					0.5	03/19/2015	0.5	2		22389670	16615707	74	69310	0	484972	2		Homogeneizar fechas
					1	04/15/2015	1	6		35032158	28264141	81	19993	0	7034	0
					2.5	05/28/2015	2.5	13		25582524	15220362	59	186220	1	6860642	27
					3.5	06/25/2015	3.5	17		44855392	38939261	87	12938	0	11146	0
					4.5	07/24/2015	4.5	21		27131510	20464585	76	92748	0	79410	0
					5.5	08/19/2015	5.5	24		18034312	11409028	63	57201	0	994086	6
					7	2015-02-10	7	31		23130918	17574918	76	27366	0	78092	0
					8	2015-05-11	8	37		20892828	12486061	60	386602	2	850786	4
					10	2016-06-01	10	45		20466646	16303561	79	29430	0	22550	0
					11	2016-03-02	11	49		18568934	17192039	92	7391	0	3878	0
					12	2016-02-03	12	52		29819606	22930261	77	40054	0	88026	0
	4		Mother		M	03/18/2015				21365018	15810516	74	78485	0	30028	0
			Infant
					0.5	04/30/2015	0.5	2		23445520	15525292	66	511266	2	252752	1
					1.5	05/28/2015	1.5	6		19433662	14531667	75	9247	0	4880	0
					2.5	06/26/2015	2.5	11		21162978	18378268	86	29005	0	38194	0
					3.5	07/30/2015	3.5	15		18927778	13758485	72	42927	0	1128	0
					5	09/14/2015	5	21		29814574	25547984	86	46588	0	365930	1
					6	10/15/2015	6	27		24690886	19394683	79	36220	0	7352	0
					7.5	2015-12-11	7.5	30		15223150	8920816	59	35718	0	159074	1
					8	2015-09-12	8	35		16295722	12298878	76	17677	0	421846	3
					9	2016-06-01	9	39		25529218	23195315	91	50376	0	120240	1
					10	02/17/2016	10	44		16648040	14878488	89	16188	0	60306	1
					11	03/17/2016	11	49		23278964	14505828	62	77025	0	2198758	10
					12	04/13/2016	12	52		19328336	15624487	81	108326	1	1422578	7
	5		Mother		M	03/18/2015				15338090	13343460	87	105927	1	7848	0
			Infant
					0.5	05/13/2015	0.5	2		18324532	13494194	74	406401	2	262930	1
					1	2015-03-06	1	6		33370638	24687335	74	545362	2	3101342	9
					2	2015-03-07	2	10		26109586	18183326	69	7488	0	955800	4
					3	07/31/2015	3	14		14307080	9048721	63	105285	1	588918	4
					4.5	09/16/2015	4.5	21		21017366	14462743	69	217722	1	514674	2
					5	2015-01-10	5	23		19652194	12032971	61	405879	2	1791500	9
					6	2015-05-11	6	28		11077840	7323730	66	7511	0	14748	0
					7.5	2015-09-12	7.5	33		18744410	11455816	61	341278	2	538408	3
					8	2016-06-01	8	37		27104174	16738197	61	122295	1	4717712	17
					9	2016-02-02	9	41		22195006	15558518	70	103041	1	1435990	6
					10	2016-02-03	10	45		23129960	15481241	67	23238	0	3449416	15
					11	03/30/2016	11	49		18286016	14488563	79	2653	0	3040	0
