# Supplementary material for: The gut virome of healthy children during the first year of life is diverse and dynamic
Source: PLoS One. 2021 Apr 14;16(4):e0240958. doi: 10.1371/journal.pone.0240958 (PMC8046192; doi:10.1371/journal.pone.0240958)
Supplement: S3 Table — (XLSX) [file pone.0240958.s007.xlsx]

## Sheet: S3 Table
	S3 Table. Abundance of normalized reads of eukaryotic viral species. The samples from infants are indicated according to their age (months) and from mothers, as M.
	Taxon name				Infant 2													Infant 4														C. Mother-infant 5
	Specie	Genus	Family		M	0.5	1	2.5	3.5	4.5	5.5	7	8	10	11	12		M	0.5	1.5	2.5	3.5	5	6	7.5	8	9	10	11	12		M5	0.5	1	2	3	4.5	5	6	7.5	8	9	10	11
	Human mastadenovirus A	Mastadenovirus	Adenoviridae		0	0	0	0	0	0	0	0	0	0	0	0		0	0	0	0	0	0	0	0	0	0	0	1866	0		0	0	0	0	0	0	0	0	0	0	0	0	0
	Human mastadenovirus C	Mastadenovirus	Adenoviridae		0	0	4	0	0	0	0	3	4	0	0	0		0	0	0	0	0	0	0	0	0	0	0	0	3		7	0	0	0	0	0	4	0	0	0	0	0	2
	Human mastadenovirus F	Mastadenovirus	Adenoviridae		0	0	0	0	0	0	0	0	0	0	0	0		0	0	0	0	0	0	0	0	0	0	0	0	0		0	0	0	0	0	0	0	0	0	0	4	0	8
	Cactus virus X	Potexvirus	Alphaflexiviridae		0	0	0	0	0	0	0	0	17	0	0	0		0	0	0	0	0	0	0	0	0	0	0	0	0		0	0	0	0	0	0	0	0	0	0	0	0	0
	Torque teno mini virus 10	Betatorquevirus	Anelloviridae		0	0	0	0	0	0	0	0	49725	0	0	0		0	0	0	0	0	0	0	274	0	9	0	0	0		0	0	5048	0	0	0	0	0	18237	0	0	0	0
	Torque teno mini virus 12	Betatorquevirus	Anelloviridae		0	0	0	0	0	0	0	0	0	0	0	0		0	0	0	0	0	0	0	0	0	0	0	285	0		0	0	3386	0	0	0	0	0	0	3346	446	892	0
	Torque teno mini virus 2	Betatorquevirus	Anelloviridae		0	0	0	0	0	0	0	0	0	0	0	0		0	0	0	0	0	0	0	0	0	0	0	0	0		0	0	0	0	0	0	0	34	1126	17	30	0	0
	Torque teno mini virus 7	Betatorquevirus	Anelloviridae		0	0	0	0	0	0	0	0	0	0	0	0		0	0	0	0	0	0	0	0	0	0	0	0	39		0	0	0	0	0	0	0	285	23421	0	0	0	363
	Torque teno mini virus 9	Betatorquevirus	Anelloviridae		0	0	0	0	0	0	531	4100	0	0	0	0		0	0	0	0	0	3	0	0	0	0	0	0	0		0	0	0	0	0	0	0	0	0	0	0	0	0
	Torque teno mini virus ALA22	Betatorquevirus	Anelloviridae		0	0	0	0	0	0	0	0	0	0	0	0		0	0	0	0	0	0	0	0	0	0	0	0	0		0	0	0	0	0	0	0	35	19547	1603	3125	4715	0
	TTV-like mini virus	Betatorquevirus	Anelloviridae		0	0	0	0	0	0	17509	0	2219	305	13	10356		0	0	0	0	0	0	0	89	0	0	0	0	581		0	0	3193	0	0	0	34067	102	111689	2804	21712	4598	210
	Chimpanzee anellovirus	Unclassified	Anelloviridae		0	0	0	0	0	0	36209	0	1359	21099	0	22		0	0	0	0	0	0	0	10612	0	15	0	0	0		0	0	9	0	0	0	1762	674	12178	4	0	380	0
	Gorilla anellovirus	Unclassified	Anelloviridae		0	0	0	0	0	0	0	0	13636	0	0	0		0	0	0	0	0	0	0	6443	0	0	0	0	0		0	0	0	0	0	0	0	0	679	0	0	0	0
	SEN virus	Unclassified	Anelloviridae		0	0	0	0	0	0	0	0	0	1	0	0		4	0	0	0	0	0	0	0	0	0	0	0	2		0	0	3802	0	0	0	0	0	704	326	1261	56	8
	Small anellovirus	Unclassified	Anelloviridae		0	0	0	0	0	0	0	0	0	0	0	0		0	0	0	0	0	0	0	0	0	0	0	0	2		0	0	0	0	0	0	5	0	548	148	0	11	3
	Torque teno midi virus	Unclassified	Anelloviridae		0	0	0	0	0	146	3	0	8009	0	0	650		0	0	0	0	0	2	0	145	0	0	0	0	6		0	0	686	0	0	6	15639	3316	45978	13326	68	3268	24
	Torque teno virus	Unclassified	Anelloviridae		0	0	0	0	2	0	2200	0	8056	56	1	90		11	0	0	0	0	1958	0	3	0	0	0	48	0		0	0	55333	11	0	81	25041	3889	34292	3155	392289	3941	178
	Human Astrovirus 1	Mamastrovirus	Astroviridae		11	0	0	0	0	0	103	0	0	0	176	0		0	0	0	0	0	0	0	58	0	0	0	0	0		0	0	56	16	31	27	45	1945076	39	20	62	18	22
	Primate astrovirus	Unclassified	Astroviridae		0	0	0	0	0	0	0	0	0	0	0	0		0	0	0	0	0	0	0	0	0	0	0	0	0		0	0	0	0	0	0	0	12	0	0	0	0	0
	Garlic common latent virus	Carlavirus	Betaflexiviridae		15	0	0	0	0	0	0	0	0	0	0	0		0	0	0	0	0	0	0	0	0	0	0	0	0		0	0	0	0	0	3	0	0	0	0	0	0	0
	Shallot latent virus	Carlavirus	Betaflexiviridae		8	0	0	0	0	0	0	0	0	0	0	0		0	0	0	0	0	0	0	0	0	0	0	0	0		0	0	0	0	0	0	0	0	0	0	0	0	0
	Bacopa chlorosis virus	Unclassified	Bromoviridae		0	0	0	0	0	0	0	0	0	0	0	0		0	0	0	0	0	0	0	0	0	0	13	0	0		0	0	0	0	0	0	0	0	0	0	0	0	0
	Norovirus sp.	Norovirus	Caliciviridae		0	0	0	0	0	0	0	0	0	0	0	0		0	0	0	0	0	0	0	0	0	0	0	0	0		0	0	0	0	0	0	0	0	0	0	7	0	0
	Norwalk virus	Norovirus	Caliciviridae		4	0	0	1	0	2	0	2	1	26	7	81194		0	4	3	0	0	3	6	7326	0	0	6039	55132	7		0	0	12	5	4	335	15	0	8478	3	367983	10	8
	Primate norovirus	Norovirus	Caliciviridae		0	0	0	0	0	0	0	0	0	0	0	8		0	0	0	0	0	0	0	0	0	0	2	0	0		0	0	0	0	0	0	0	0	0	0	143	0	0
	Sapporo virus	Sapovirus	Caliciviridae		0	0	0	0	0	2439	0	0	0	1	0	0		0	0	0	0	2	0	0	0	0	0	0	0	0		0	0	6	0	0	0	6	0	0	303	275034	0	0
	California sea lion sapovirus 2	Sapovirus	Caliciviridae		0	0	0	0	0	0	0	0	0	0	0	0		0	0	0	0	0	0	0	0	0	0	0	0	0		0	0	0	0	0	0	0	0	0	0	7	0	0
	Dragonfly associated cyclovirus 4	Cyclovirus	Circoviridae		0	0	0	0	0	0	0	0	0	0	0	0		0	0	0	0	0	0	0	0	0	0	0	0	0		0	9	0	0	0	0	0	0	0	0	0	0	0
	Human associated cyclovirus 8	Cyclovirus	Circoviridae		0	0	0	0	0	0	0	0	0	0	0	0		0	0	0	0	0	0	0	0	0	0	0	0	6		0	0	0	0	0	0	0	0	0	0	0	0	0
	Pacific flying fox faeces associated gemycircularvirus-9	Cyclovirus	Circoviridae		0	0	0	0	0	0	0	0	22	0	0	0		0	0	0	0	0	0	0	0	0	0	0	0	0		0	0	0	0	0	0	0	0	0	0	0	0	0
	Circovirus-like genome DCCV-10	Unclassified	Circoviridae		0	0	0	0	0	0	0	0	0	0	0	0		0	0	0	0	0	0	0	0	0	0	0	0	0		0	1760	0	0	0	0	0	0	0	0	0	0	0
	Po-Circo-like virus 41	Unclassified	Circoviridae		0	0	0	0	0	0	0	0	11	0	0	0		0	0	0	0	0	0	0	0	0	0	0	0	0		0	0	0	0	0	0	0	0	0	0	0	0	0
	Porcine stool-associated circular virus 5	Unclassified	Circoviridae		0	0	0	0	0	0	0	0	24	0	0	0		0	0	0	0	0	0	0	0	0	0	0	0	0		0	0	0	0	0	0	0	0	0	0	0	0	0
	Acute bee paralysis virus	Aparavirus	Dicistroviridae		0	0	0	0	0	0	0	0	0	0	0	0		0	0	0	0	0	0	0	0	0	0	0	0	0		0	0	0	0	0	0	0	2	57	0	0	0	0
	Aphid lethal paralysis virus	Cripavirus	Dicistroviridae		0	0	0	0	0	0	0	0	0	4	0	0		0	0	0	0	0	0	0	0	0	0	0	0	0		0	0	0	0	0	0	0	415	0	0	0	0	0
	Bell pepper alphaendornavirus	Alphatristromavirus	Endornaviridae		0	0	0	0	0	0	0	0	0	0	0	0		0	0	0	0	0	0	0	0	0	0	0	6	0		0	0	0	0	0	0	0	0	0	0	0	0	0
	Hot pepper alphaendornavirus	Alphatristromavirus	Endornaviridae		0	0	0	0	0	0	0	0	0	0	0	0		0	0	0	0	0	0	0	0	0	0	0	14	0		0	0	0	0	0	0	0	0	0	0	0	0	0
	Tomato golden mottle virus	Begomovirus	Geminiviridae		0	0	0	0	0	0	0	0	0	0	0	0		0	0	0	0	0	0	0	0	0	0	0	0	0		0	0	0	0	0	0	0	0	0	0	36	0	0
	Tomato severe leaf curl virus	Begomovirus	Geminiviridae		0	0	0	0	0	0	0	0	0	0	0	0		0	0	0	0	0	0	0	0	0	0	0	0	0		0	0	0	0	0	0	0	0	0	0	2298	0	0
	Blattodean ambidensovirus 1	Ambidensovirus	Genomoviridae		0	0	0	106	0	3	22	0	0	0	0	45		128	0	0	0	0	0	27	2	0	3	0	10	16		0	847	0	0	0	0	0	0	458	0	2	0	0
	Dragonfly associated gemyduguivirus 1	Gemyduguivirus	Genomoviridae		0	0	0	0	0	0	0	0	0	0	0	0		0	0	0	0	0	0	0	0	0	0	0	0	0		0	0	0	0	0	0	19	0	92	0	0	0	0
	Bovine associated gemykrogvirus 1	Gemykibivirus	Genomoviridae		0	0	0	0	0	0	0	0	35	0	0	0		0	0	0	0	0	0	0	0	0	2	0	0	5		0	0	0	0	0	0	43	0	0	0	0	0	0
	Caribou associated gemykrogvirus 1	Gemykibivirus	Genomoviridae		0	0	0	0	0	0	0	0	0	1	0	1		0	0	0	0	0	0	0	0	0	0	0	0	6		0	0	0	0	0	0	0	0	2	0	111	1	2
	Human associated gemykibivirus 2	Gemykibivirus	Genomoviridae		0	0	0	0	0	0	530	0	0	0	0	0		0	0	0	0	0	0	0	0	0	0	0	0	2		0	0	0	0	0	0	0	0	0	5	0	0	0
	Mongoose associated gemykibivirus 1	Gemykibivirus	Genomoviridae		0	0	0	0	0	0	0	0	18	0	0	0		0	0	0	0	0	0	0	0	0	0	0	0	0		0	0	0	0	0	0	0	0	0	0	5	0	0
	Sewage derived gemykibivirus 2	Gemykibivirus	Genomoviridae		0	0	0	0	0	0	0	0	0	0	0	0		0	0	0	0	0	0	0	0	0	0	0	0	0		0	0	0	0	0	0	0	0	44	0	0	0	0
	Sewage derived gemykrogvirus 1	Gemykibivirus	Genomoviridae		0	0	0	0	0	0	26	0	3312	0	0	0		0	0	0	0	0	114	0	0	0	0	0	0	0		0	0	0	0	0	0	0	0	876	0	397	0	0
	Human associated gemyvongvirus 1	Gemyvongvirus	Genomoviridae		0	0	0	0	0	0	0	0	0	0	0	0		0	0	0	0	0	0	0	0	0	0	0	0	0		0	0	0	0	0	0	0	0	0	0	102	1	0
	Bemisia-associated genomovirus NfO	Unclassified	Genomoviridae		0	0	0	0	2	0	0	0	121	0	0	0		0	0	0	0	0	0	0	0	0	0	0	0	0		0	0	0	0	0	0	0	0	2	0	0	0	0
	Chicken stool-associated gemycircularvirus	Unclassified	Genomoviridae		9	0	0	0	0	0	0	0	34	0	0	0		0	0	0	0	0	0	0	7	2	0	0	6	0		0	0	210	0	0	0	0	111	583	2	36	0	0
	Niminivirus	Unclassified	Genomoviridae		0	0	0	0	0	0	0	0	0	0	0	0		0	0	0	0	0	0	0	0	0	0	0	49	0		0	0	0	0	0	0	0	0	0	0	0	0	0
	Thrips-associated genomovirus 2	Unclassified	Genomoviridae		0	0	0	0	0	0	0	0	0	0	0	0		0	0	0	0	0	0	0	0	0	0	0	0	0		0	0	0	0	0	0	0	0	0	5	0	0	0
	La Jolla virus	Unclassified	Iflaviridae		7	0	0	0	0	0	0	0	0	0	0	0		0	0	0	0	0	0	0	0	0	0	0	0	0		0	0	0	1	0	0	0	5	0	0	0	0	0
	Moku virus	Iflavirus	Iflaviridae		0	0	0	0	0	0	0	0	0	0	0	0		0	0	0	0	0	0	0	0	0	0	0	0	9		0	0	0	0	0	0	0	0	0	0	0	0	0
	Cucurbit aphid-borne yellows virus	Polerovirus	Luteoviridae		0	0	0	0	0	0	0	0	0	0	0	0		0	0	0	0	0	0	0	0	0	0	0	0	6		0	0	0	0	0	0	0	0	0	0	0	0	0
	Influenza A virus	Alphainfluenzavirus	Orthomyxoviridae		0	0	0	0	0	0	0	0	0	0	0	5		0	1	0	0	0	0	0	0	0	0	53	0	0		1	39	6	0	0	0	20	0	2	0	0	0	0
	Betapapillomavirus 2	;Betapapillomavirus	Papillomaviridae		0	0	0	0	0	0	0	0	0	1	0	0		0	0	0	0	0	0	0	0	0	0	0	2	0		0	0	0	0	0	0	0	0	0	0	0	0	0
	Alphapapillomavirus 6	Alphapapillomavirus	Papillomaviridae		0	0	0	0	0	0	0	0	0	0	0	0		17	0	0	0	0	0	0	0	0	0	0	0	0		0	0	0	0	0	0	0	0	0	0	0	0	0
	Gammapapillomavirus 7	Gammapapillomavirus	Papillomaviridae		0	0	0	19	0	0	0	0	0	0	0	0		0	0	0	0	0	0	0	0	0	0	0	0	0		0	0	0	0	0	0	0	0	0	0	0	0	0
	Densovirus SC444	Ambidensovirus	Parvoviridae		0	0	0	0	0	0	0	0	0	0	0	0		0	0	0	0	0	0	0	0	0	0	0	0	0		0	0	0	0	0	0	0	0	202	0	0	0	0
	Diaphorina citri densovirus	Ambidensovirus	Parvoviridae		0	0	0	0	0	0	0	0	127	0	0	0		0	0	0	0	0	49	0	0	0	0	0	0	0		0	0	0	0	0	0	0	0	0	0	0	0	0
	Hemipteran ambidensovirus 1	Ambidensovirus	Parvoviridae		0	0	0	0	0	0	0	0	0	0	0	0		0	0	0	0	0	0	0	0	0	0	0	0	0		0	0	0	0	0	0	18	0	16	0	0	0	0
	Orthopteran ambidensovirus 1	Ambidensovirus	Parvoviridae		0	0	0	0	0	0	0	0	0	0	0	0		0	75	0	0	0	0	0	0	0	0	0	0	0		0	0	0	0	0	0	0	0	0	0	0	0	0
	Canine bocavirus	Bocaparvovirus	Parvoviridae		0	0	0	0	0	0	43	0	0	1	0	0		0	0	0	0	0	0	0	0	0	0	0	0	0		0	0	0	0	0	0	0	0	87	0	0	0	0
	Carnivore bocaparvovirus 1	Bocaparvovirus	Parvoviridae		0	0	0	0	0	0	0	0	0	0	0	0		0	0	0	0	0	0	321	0	0	0	0	0	0		0	0	0	0	0	0	0	0	0	0	0	0	0
	Human bocavirus	Bocaparvovirus	Parvoviridae		0	0	0	0	8061	0	0	0	1	1	0	0		6	0	0	0	0	0	0	3	0	0	0	2	0		0	0	10638	0	0	0	0	0	0	0	0	0	2
	Primate bocaparvovirus 2	Bocaparvovirus	Parvoviridae		0	0	0	35	186879	0	5588	0	9452	0	0	0		0	0	0	0	0	0	0	0	0	0	0	0	0		0	0	0	0	0	0	0	0	0	0	0	0	0
	Carnivore protoparvovirus 1	Protoparvovirus	Parvoviridae		0	0	0	0	0	0	0	0	0	12	0	0		0	0	0	0	0	0	0	6	0	0	0	0	0		0	0	0	0	0	0	0	0	0	2	0	0	0
	Adeno-associated virus	Unclassified	Parvoviridae		0	0	0	0	0	0	0	0	0	0	0	0		0	0	0	0	0	0	0	0	0	0	0	0	15		0	0	0	0	0	0	0	0	0	0	99	0	18
	Blattella germanica densovirus-like virus	Unclassified	Parvoviridae		0	0	0	0	0	0	0	0	205	0	0	0		0	0	0	0	0	0	0	0	0	0	0	0	0		0	0	0	0	0	0	0	0	179	0	0	0	0
	Parus major densovirus	Unclassified	Parvoviridae		0	0	0	0	0	0	0	0	183	0	0	0		0	0	0	0	0	0	0	0	0	0	0	0	0		0	0	0	0	0	0	0	0	23	0	0	0	0
	Vesanto virus	Unclassified	Parvoviridae		9	0	0	0	0	0	0	0	0	0	0	0		0	0	0	0	0	0	0	0	0	0	0	0	0		0	0	0	0	0	0	0	0	0	0	0	0	0
	Viltain virus	Unclassified	Parvoviridae		0	0	0	0	0	0	0	0	434	0	0	0		0	0	0	0	0	2	4	3	0	0	0	2	0		0	0	0	0	0	0	0	0	0	0	303	8	0
	Only Syngen Nebraska virus 5	Chlorovirus	Phycodnaviridae		0	0	0	0	0	0	0	0	0	0	0	0		3088	0	0	0	0	0	0	0	0	0	0	0	0		0	0	0	0	0	0	0	0	0	0	0	0	0
	Feldmannia irregularis virus a	Phaeovirus	Phycodnaviridae		0	0	0	0	0	0	0	0	0	0	0	0		0	343	0	0	0	0	0	0	0	0	0	0	0		0	0	0	0	0	0	0	0	0	0	0	0	0
	Cardiovirus B	Cardiovirus	Picornaviridae		49	0	0	0	0	0	0	2	0	0	0	0		0	0	0	0	0	0	0	0	8778	0	0	0	0		0	0	0	0	0	0	0	0	0	0	0	0	0
	Coxsackievirus	Enterovirus	Picornaviridae		0	0	0	0	0	0	0	0	424	0	0	0		0	0	0	0	0	0	0	4	0	0	0	0	0		0	0	0	0	0	0	0	0	0	0	0	0	0
	Enterovirus A	Enterovirus	Picornaviridae		0	4	5	0	2	2	2	4	178071	7	4	1		0	0	0	0	0	0	0	22248	37	0	2	0	0		0	0	0	0	0	0	0	0	0	2	0	0	0
	Enterovirus B	Enterovirus	Picornaviridae		0	0	0	0	1473	0	259	0	12	60	0	0		0	0	0	0	0	0	570	0	0	25	0	0	0		0	0	0	0	0	0	18	0	0	0	0	0	0
	Enterovirus C	Enterovirus	Picornaviridae		0	0	0	0	0	0	0	0	0	0	0	1125		0	0	0	0	0	0	2	0	0	0	0	3109	2		0	0	0	0	0	0	0	0	0	0	0	9356	8
	Human enterovirus	Enterovirus	Picornaviridae		0	0	0	0	0	0	0	0	368	0	0	0		0	0	0	0	0	0	0	0	0	0	0	0	0		0	0	0	0	0	0	0	0	0	0	0	0	0
	Rhinovirus A	Enterovirus	Picornaviridae		0	0	0	0	0	0	140	751	0	0	0	0		0	0	0	2	0	0	2	0	2	0	0	0	0		4	0	0	12758	1462	0	7952	0	2	0	8	0	0
	Rhinovirus B	Enterovirus	Picornaviridae		0	0	0	0	0	0	0	0	0	0	0	0		0	0	0	0	0	0	0	0	0	0	0	0	0		0	0	0	0	0	40	0	0	0	0	0	0	0
	Rhinovirus C	Enterovirus	Picornaviridae		0	0	0	0	0	0	0	0	0	0	0	0		0	0	0	0	0	2	0	0	2	0	0	0	0		0	0	0	0	0	0	0	0	0	0	0	0	0
	Parechovirus A	Parechovirus	Picornaviridae		6	0	0	0	0	1576	0	2	0	0	0	0		0	0	0	0	3	0	39	0	0	0	0	0	0		0	0	12	9	22054	3	556347	3	3	7	32	14	6
	Human polyomavirus 5	Alphapolyomavirus	Polyomaviridae		0	0	0	21	0	0	0	0	0	0	0	0		0	0	0	0	0	0	0	0	0	0	0	0	0		0	0	0	0	0	0	0	0	0	0	0	0	0
	Human polyomavirus 4	Betapolyomavirus	Polyomaviridae		0	0	0	0	0	0	0	0	0	0	0	0		0	0	0	0	0	0	0	0	0	0	0	0	0		0	0	200	0	0	0	0	0	0	0	0	0	0
	Sugarcane mosaic virus	Potyvirus	Potyviridae		0	0	0	0	0	0	0	0	0	5	0	0		0	0	0	0	0	0	0	0	0	0	0	541	0		0	0	0	0	0	0	0	0	0	0	0	0	0
	Rotavirus A	Rotavirus	Reoviridae		0	28	25	149	22	241	25	620605	162	55	19	17		0	11	7	0	0	3	0	2	52	0	0	1516	0		0	4	0	104	6	818	0	0	35	0	2	0	0
	Citrus endogenous pararetrovirus	Unclassified	Retroviridae		0	0	0	0	0	0	0	0	0	0	0	0		0	0	0	0	0	0	0	0	0	0	0	0	0		7	0	0	0	0	0	0	0	0	0	0	0	0
	Andean potato mottle virus	Comovirus	Secoviridae		0	0	0	0	0	0	0	0	0	0	0	0		0	0	0	0	0	0	0	0	0	0	0	0	0		0	0	15	0	0	0	0	0	0	0	0	0	0
	Broad bean wilt virus 2	Comovirus	Secoviridae		0	0	0	0	0	0	0	0	0	0	0	0		0	0	0	0	0	0	0	0	0	0	0	0	0		56	0	0	0	0	0	0	0	0	0	0	0	0
	Carnation mottle virus	Alphacarmovirus	Tombusviridae		0	0	0	0	0	0	0	0	0	0	0	0		0	0	0	0	0	0	0	0	0	0	0	0	33		0	0	0	0	0	0	0	0	0	0	0	0	0
	Melon necrotic spot virus	Gammacarmovirus	Tombusviridae		0	0	0	0	2	0	0	0	0	0	0	0		0	0	0	0	0	0	0	0	0	0	0	0	22		0	0	0	0	0	0	0	82	0	0	0	0	0
	Cucumber necrosis virus	Tombusvirus	Tombusviridae		0	0	0	0	0	0	0	0	0	0	0	0		0	0	0	0	0	0	0	0	0	0	0	0	6		0	0	0	0	0	0	0	0	0	0	0	0	0
	Saccharomyces cerevisiae virus L-BC (La)	Totivirus	Totiviridae		0	0	0	0	0	0	0	0	0	0	0	0		0	0	0	0	0	0	0	0	0	0	0	87	0		0	0	0	0	0	0	0	0	0	0	0	0	0
	Scheffersomyces segobiensis virus L	Totivirus	Totiviridae		0	0	0	0	0	0	0	0	0	1	0	0		0	0	0	0	0	0	0	0	0	0	0	35	0		0	0	0	0	0	0	0	0	0	0	0	0	0
	Maize-associated totivirus 1	Unclassified	Totiviridae		0	0	0	0	0	0	0	0	0	4	0	0		0	0	0	0	0	0	0	0	0	0	0	27	0		0	0	0	0	0	0	0	0	0	0	0	0	0
	Maize-associated totivirus 2	Unclassified	Totiviridae		0	0	0	0	0	0	0	0	0	0	0	0		0	0	0	0	0	0	0	0	0	0	0	613	0		0	0	0	0	0	0	0	0	0	4	0	0	0
	Pyrobaculum filamentous virus 1	Alphatristromavirus	Tristromaviridae		0	0	0	0	0	0	0	0	0	0	0	0		0	0	0	0	0	0	0	0	0	7	0	0	0		0	0	0	0	0	0	0	0	0	0	4	0	0
	Beihai tombus-like virus 19		unclassified RNA		0	0	0	0	0	0	0	0	0	0	0	0		0	0	0	0	0	0	0	0	0	0	0	0	0		0	0	0	0	0	29	0	0	0	0	0	0	0
	Hubei orthoptera virus 3		unclassified RNA		0	0	0	0	0	0	0	0	0	0	0	0		0	0	0	0	0	0	0	0	0	0	0	0	0		0	0	0	0	0	0	0	50	0	0	0	0	0
	Hubei partiti-like virus 55		unclassified RNA		0	0	0	0	0	0	0	0	0	55	0	0		0	2972	0	0	0	0	0	0	0	0	0	0	0		0	0	0	0	0	0	0	0	0	0	0	0	0
	Hubei picorna-like virus 22		unclassified RNA		0	0	0	0	0	0	0	0	0	0	0	0		0	0	0	0	0	0	0	0	0	0	0	0	0		0	0	0	0	0	0	1502	0	164	0	0	0	0
	Hubei tombus-like virus 40		unclassified RNA		0	0	0	0	0	0	0	0	0	0	0	0		0	0	0	0	0	0	0	0	0	0	0	0	0		0	0	0	0	0	0	0	0	434	0	0	0	0
	Hubei toti-like virus 16		unclassified RNA		0	0	0	0	0	0	0	0	0	0	0	0		0	0	0	0	0	0	0	0	0	0	0	45	0		0	0	0	0	0	0	0	0	0	0	0	0	0
	Sanxia water strider virus 19		unclassified RNA		0	0	0	0	0	0	0	0	0	0	0	0		0	0	0	0	0	0	0	0	0	0	0	0	0		0	0	0	0	0	0	0	11	0	0	0	0	0
	Wenzhou picorna-like virus 28		unclassified RNA		0	0	0	0	0	0	0	0	0	0	0	0		0	0	0	0	0	0	0	0	0	0	0	0	0		0	0	0	0	0	0	40	0	0	0	0	0	0
	Wuhan insect virus 21		unclassified RNA		0	0	0	0	0	0	0	0	0	0	0	0		0	0	0	0	0	0	0	0	0	0	0	0	0		0	0	0	0	0	0	0	0	111	0	0	0	0
	Kilifi Virus		unclassified ssDNA		0	0	0	0	0	0	0	0	61	0	0	0		0	0	0	0	0	0	0	3	0	0	0	0	0		0	0	0	0	0	2	0	0	75	0	0	0	0
	Odonata-associated circular virus-17		unclassified ssDNA		0	0	0	0	0	0	0	0	0	0	0	0		1004	0	0	0	0	0	0	0	0	0	0	0	0		0	0	0	0	0	0	0	0	0	0	0	0	0
	Odonata-associated circular virus-2		unclassified ssDNA		0	0	0	0	0	0	0	0	170	0	0	0		0	0	0	0	0	0	0	0	0	0	0	0	0		0	0	0	0	0	0	0	0	0	0	0	0	0
	Sewage-associated circular DNA virus-31		unclassified ssDNA		0	0	0	0	0	0	0	0	97	0	0	0		0	0	0	0	0	0	0	0	0	0	0	0	0		0	0	0	0	0	0	0	0	15	0	0	0	0
	Drosophila A virus		unclassified ssRNA		0	0	0	0	0	0	0	0	0	0	0	0		0	0	0	0	0	0	0	0	0	0	0	0	0		0	0	0	1	0	0	0	0	0	0	12	0	0
	Bat posalivirus		unclassified viruses		0	0	0	0	0	0	0	0	0	0	0	0		0	0	0	0	0	0	0	0	0	0	0	0	0		0	0	0	0	0	0	512	0	0	0	0	0	0
	Bovine faeces associated circular DNA virus 2		unclassified viruses		0	0	0	0	0	0	0	0	0	0	0	0		328	0	0	0	0	0	0	0	0	0	0	0	0		0	0	0	0	0	0	0	0	0	0	0	0	0
	Chicken stool-associated circular virus		unclassified viruses		0	0	0	0	0	0	0	0	54	0	0	0		0	0	0	0	0	0	0	0	0	0	0	0	2		0	0	0	0	0	0	0	0	0	0	0	0	0
	Cruciviridae sp.		unclassified viruses		0	0	0	0	0	0	0	0	174	0	0	0		0	0	0	0	0	0	0	0	0	0	0	0	0		0	0	0	0	0	0	0	0	149	0	0	0	0
	Dansoman virus		unclassified viruses		0	0	0	0	0	0	0	0	0	0	0	0		0	0	0	0	0	0	0	0	0	0	0	0	0		0	0	0	0	0	0	0	0	765	0	0	0	0
	Human feces pecovirus		unclassified viruses		0	0	0	0	0	0	0	0	0	0	0	0		0	0	0	0	0	0	0	0	0	0	0	0	0		220	0	0	0	0	0	0	0	0	0	0	0	0
	Pacific flying fox associated multicomponent virus		unclassified viruses		0	0	0	0	0	0	0	0	0	0	0	0		0	0	0	0	0	0	0	0	0	0	0	0	0		0	0	0	0	0	0	0	0	292	0	0	0	0
	Pacmanvirus A23		unclassified viruses		0	0	0	0	0	2825	0	0	0	0	0	0		0	0	0	0	0	0	0	0	0	0	0	0	0		0	0	0	0	0	0	0	0	0	0	0	0	0
	Bell pepper mottle virus	Tobamovirus	Virgaviridae		0	0	0	27	0	0	0	0	1	46	0	0		0	0	0	0	0	0	0	0	0	0	217	0	0		7	0	0	0	0	0	0	0	0	0	0	0	0
	Cactus mild mottle virus	Tobamovirus	Virgaviridae		0	0	0	0	0	0	0	0	0	0	0	0		0	0	0	0	0	0	0	0	0	0	0	0	0		0	0	0	0	0	0	0	0	7	0	0	0	0
	Cucumber green mottle mosaic virus	Tobamovirus	Virgaviridae		0	0	0	0	0	0	0	0	0	0	0	0		0	0	0	0	0	0	0	0	0	0	30	0	23		0	0	0	0	0	0	0	0	0	0	0	0	0
	Paprika mild mottle virus	Tobamovirus	Virgaviridae		0	0	0	0	8	0	293	0	0	4	0	0		0	0	0	0	0	2	0	0	0	0	334	0	6		607	0	0	0	0	0	0	0	0	2	0	0	0
	Pepper mild mottle virus	Tobamovirus	Virgaviridae		5290	49	5	186	208	10	645	13	6112	295	875	1		6	0	6	28	0	1573	32	535	37	0	83899	528	48702		7491	0	0	4	0	37	2	14	4864	12	169	0	8
	Rattail cactus necrosis-associated virus	Tobamovirus	Virgaviridae		0	0	1	0	0	0	25	0	0	0	0	0		0	0	13	0	0	0	2	0	0	0	0	0	910		0	0	2789	54	6	68	88	2	3304	23	6	0	0
	Streptocarpus flower break virus	Tobamovirus	Virgaviridae		0	0	0	0	0	0	0	0	0	0	0	0		0	0	0	0	0	0	0	0	0	0	0	0	0		7	0	0	0	0	0	0	0	0	0	0	0	0
	Tobacco mild green mosaic virus	Tobamovirus	Virgaviridae		9	0	0	0	3	0	18	0	34	4	0	0		0	0	0	3	0	83	2	0	0	2	13216	0	42		1127	0	0	0	0	31	0	0	2	0	0	0	0
	Tobacco mosaic virus	Tobamovirus	Virgaviridae		0	0	0	0	0	0	0	0	0	0	0	0		0	0	0	0	0	0	0	0	2	0	0	0	19		0	0	0	0	0	0	0	0	0	0	2	0	0
	Tomato mosaic virus	Tobamovirus	Virgaviridae		7	0	0	0	0	20	0	0	0	0	0	0		8534	0	0	3	0	0	0	0	0	0	7	0	9		0	0	0	0	0	0	0	0	2	0	0	0	0
	Tropical soda apple mosaic virus	Tobamovirus	Virgaviridae		83432	278	44	2152	597	84	4529	6	1800	1618	281	8		91	10	36	15	12	1079	26	98	64	35	634581	13257	6521		48665	69	15	57	56	75	14818	243	326	362	3408	1	3
	Thika virus				8	0	0	0	0	0	0	0	0	0	0	0		0	0	0	0	0	0	0	0	0	0	0	0	0		0	0	0	0	0	0	0	0	0	0	0	0	0
