# Supplementary material for: The gut virome of healthy children during the first year of life is diverse and dynamic
Source: PLoS One. 2021 Apr 14;16(4):e0240958. doi: 10.1371/journal.pone.0240958 (PMC8046192; doi:10.1371/journal.pone.0240958)
Supplement: S4 Table — (XLSX) [file pone.0240958.s008.xlsx]

## Sheet: S4 Table
	S4 Table. Abundance of normaliced reads of prokaryotic viral genera. Samples from infants are indicated according to their age (months) and from mothers, as M.
	Taxon Name			Infant 2													Infant 4														Infant 5
	Genus	Family		M	0.5	0	2.5	3.5	4.5	5.5	7	8	10	11	12		M	0.5	1.5	2.5	3.5	5	6	7.5	8	9	10	11	12		M	0.5	0	0	3	4.5	5	6	7.5	8	9	10	11
	Ag3virus	Ackermannviridae		0	0	5857	0	0	0	0	407	0	21	46	0		0	0	16298	0	0	16	9	3550	0	0	0	0	0		0	0	0	0	0	0	25860	0	5	0	0	0	0
	Cba120virus	Ackermannviridae		0	0	0	0	0	1666	1849	0	12	0	0	0		0	0	0	0	0	0	0	62	0	0	0	0	0		0	0	0	0	0	0	45626	0	19	0	0	0	0
	Limestonevirus	Ackermannviridae		0	0	0	0	0	0	0	0	0	0	0	0		0	0	0	0	0	0	0	8	0	0	0	0	0		0	0	0	0	0	0	430	0	0	0	0	0	0
	Vi1virus	Ackermannviridae		0	0	0	0	0	0	0	0	0	3	0	0		0	0	0	0	0	0	0	0	0	21	0	88	0		0	0	0	0	0	0	7119	0	9022	0	0	0	0
	Chlamydiamicrovirus	Microviridae		0	0	0	0	0	0	37	0	0	0	0	0		0	0	0	0	0	0	0	0	0	0	0	0	0		0	0	0	0	0	0	0	0	0	0	0	0	0
	Phix174microvirus	Microviridae		0	0	4	0	0	6	0	14	0	0	0	0		0	8	0	0	0	0	0	3	0	0	0	101	7		0	0	0	0	0	0	0	0	20	4	0	0	0
	Agrican357virus	Myoviridae		0	0	0	0	0	0	0	0	0	0	0	0		0	0	0	0	0	0	0	0	0	0	0	6	0		0	0	0	16538	300	24232	3162	1177	40788	53	0	0	0
	Ap22virus	Myoviridae		0	0	5	0	0	548	523	0	2047	0	0	0		3	0	0	0	0	0	12	0	0	0	0	0	0		0	41764	0	0	0	0	0	0	0	0	0	0	0
	Cd119virus	Myoviridae		0	0	1483	0	3	0	0	0	0	8	16	4		0	12	0	0	0	20	0	2568	0	0	0	0	6		0	4	0	10433	263	1505	0	0	0	0	0	24	1270
	Cr3virus	Myoviridae		0	0	0	0	0	2836	0	0	110	0	0	0		0	0	0	0	0	0	0	0	0	0	0	0	0		0	0	0	0	24	52	0	0	0	0	0	0	0
	Cvm10virus	Myoviridae		0	17	0	0	0	0	0	0	129	0	0	0		0	0	0	0	0	0	0	472	0	0	0	10	0		0	0	0	0	0	0	13	0	0	0	0	0	0
	Felixo1virus	Myoviridae		0	0	0	3	4	0	0	0	0	0	0	0		0	0	7	4	0	122592	10	0	0	0	8	0	0		0	4	0	0	0	5	211	0	0	0	0	0	0
	Hp1virus	Myoviridae		0	0	0	0	0	0	0	0	0	0	0	0		0	4	0	0	0	0	0	0	0	0	0	5	0		0	0	28	0	0	0	0	0	0	0	0	0	0
	Jd18virus	Myoviridae		0	0	0	0	0	0	0	0	0	0	0	0		0	0	0	0	0	0	0	0	0	0	0	27	0		0	0	0	0	0	0	0	0	0	0	0	0	0
	Js98virus	Myoviridae		0	0	0	0	0	0	0	0	0	0	0	0		0	0	0	0	0	0	0	0	127	0	0	0	0		0	0	0	0	0	0	0	0	0	0	0	0	0
	Kayvirus	Myoviridae		0	0	6	0	0	0	0	0	28	0	0	0		0	34	0	147	3	0	0	0	0	0	0	0	0		0	0	0	5	0	16	0	0	0	0	0	0	0
	Kp15virus	Myoviridae		0	0	0	0	0	0	0	1031	0	0	0	0		0	0	0	0	2179	0	0	0	0	0	0	0	0		0	0	0	0	3226	0	0	0	0	0	49263	0	0
	Kpp10virus	Myoviridae		0	0	0	0	0	0	0	355	0	0	0	0		0	0	0	0	0	0	0	0	0	0	0	0	0		0	0	0	0	0	0	0	0	0	0	0	0	0
	Mooglevirus	Myoviridae		0	0	0	0	0	0	0	0	0	0	0	0		0	0	0	0	0	124	0	0	0	0	0	0	0		0	0	0	0	0	0	661	0	0	0	42	0	0
	Msw3virus	Myoviridae		0	0	0	13	35	7207	132	3397	0	0	0	0		0	137	0	0	168964	10	7	0	0	3	0	50091	25		21	203	12	73	240801	418343	147	218	13298	0	18	18	18
	Muvirus	Myoviridae		0	0	8	0	0	0	0	0	0	3	0	0		0	0	5	0	0	0	0	0	0	0	0	0	0		0	0	0	12	0	39	0	102	457	18	3	0	0
	P1virus	Myoviridae		0	15	2073	27	9	0	12	3	0	459	4	321		11	0	535	0	28	0	18	201	4	10	0	14555	0		15	9	8	4	3	78	417	0	334	35	10	0	9
	P2virus	Myoviridae		0	0	1078	0	0	40	37	0	0	12	7	10		26	0	113	0	42	3	8	46	4	0	0	832	0		0	0	36	23	6	698	32	0	252	19	23	5	56
	Pbunavirus	Myoviridae		0	0	0	0	0	0	0	332	0	0	0	0		0	0	0	0	0	0	0	0	0	0	0	0	0		0	0	0	0	0	0	0	0	0	0	0	0	0
	Phikzvirus	Myoviridae		0	0	0	0	0	0	0	0	0	0	0	0		0	0	0	0	0	0	0	0	0	0	0	0	0		0	0	0	19004	378	92326	2689	188	62597	177	18	0	0
	Rb49virus	Myoviridae		0	0	0	0	0	0	0	0	0	0	0	0		0	0	0	0	0	0	0	0	0	0	0	0	0		0	0	0	0	0	8972	0	0	484	0	0	0	0
	Rb69virus	Myoviridae		0	0	0	0	0	0	0	30	0	0	0	0		0	0	5	9	5	0	0	8	231205	3	5	12	5		0	4	0	0	0	0	0	0	10	0	0	0	0
	Rsl2virus	Myoviridae		0	0	0	0	0	0	0	0	0	0	0	0		0	0	0	0	0	0	0	0	0	0	0	0	0		0	0	0	0	0	0	0	0	38	0	0	0	0
	Secunda5virus	Myoviridae		0	0	0	0	0	0	0	30	0	0	0	0		0	0	0	0	0	0	0	0	0	0	0	0	0		0	0	17803	0	0	0	0	0	0	0	0	0	0
	Sep1virus	Myoviridae		0	0	742	133	0	0	5	4	0	0	3	0		4	4001	27	0	18	0	0	0	0	0	0	0	0		0	3873	0	906	87	1392	1769	79	205	0	0	0	19
	Silviavirus	Myoviridae		0	0	0	0	0	0	0	0	0	0	0	0		0	0	0	0	0	0	0	0	0	0	0	0	0		0	0	0	5	0	3	0	0	0	0	0	0	0
	Spn3virus	Myoviridae		0	25	0	0	0	0	0	0	0	0	0	0		0	0	0	0	0	0	0	0	22916	0	0	3	0		0	0	62	0	0	11871	0	571	100128	0	0	4	0
	Suspvirus	Myoviridae		0	0	0	0	0	0	0	0	0	0	0	0		0	0	0	0	0	996	0	0	0	0	0	0	0		0	0	0	0	0	0	2266	0	0	0	0	0	0
	T4virus	Myoviridae		0	0	0	0	0	0	0	0	7	0	0	0		0	0	0	0	0	511	3	3	3299	0	0	25516	0		0	0	0	0	143	0	0	0	15	0	37	0	0
	Tsarbombavirus	Myoviridae		0	0	0	0	0	0	0	0	5	27	0	0		0	0	0	0	3	0	0	0	0	0	0	12	0		0	0	3	0	0	22	0	158	11	0	0	0	0
	Twortvirus	Myoviridae		0	0	0	0	0	0	0	0	0	0	0	0		0	0	0	0	0	0	0	0	0	0	0	0	0		0	0	0	0	0	8	0	0	0	0	0	0	0
	V5virus	Myoviridae		0	0	0	0	0	982	0	0	193	0	0	0		0	0	0	0	0	0	0	0	0	0	0	0	0		0	0	0	0	0	0	0	0	0	0	0	0	0
	Cba41virus	Podoviridae		631	0	0	0	0	0	381	0	433	0	0	0		0	0	0	0	0	0	0	0	349	0	0	0	0		86	0	0	0	0	11	509	0	0	0	0	0	0
	Cp1virus	Podoviridae		0	0	0	122	108	0	653	0	0	1344	13734	9		43	11988	0	9	0	0	0	0	0	0	0	55	0		0	9226	6968	0	0	0	0	0	53106	23	0	16893	0
	Epsilon15virus	Podoviridae		0	14586	145	0	0	27	2295	10	2312	457	1223	473		0	0	164	48	24	33	60	1932	19	2678	74	443518	494		0	19	0	0	0	5	7	0	99	5	44	87	1679
	Fri1virus	Podoviridae		0	0	0	0	0	0	0	0	0	0	0	0		0	0	0	0	0	0	0	0	0	0	0	0	0		0	1458	0	0	0	0	0	0	0	0	0	20	0
	G7cvirus	Podoviridae		84	10	331299	4797	16	1567	10	29333	41	345	12	4		0	4	91264	225	52	113880	4	316	0	6	4	16	3		3663	3	174	4813963	841622	12521	3181	56	120	141	425	244	125
	Kp32virus	Podoviridae		0	7	437816	7	11	6	3	7	7	5	93	5		6	0	463505	54	0	20	21	5629	19	10	59	118	16		12	13	45	13	0	0	32	0	0	0	0	0	0
	Kp34virus	Podoviridae		0	73	10	15	25	714646	12	369322	78	92	22	24		0	55	0	0	5245	0	34	78	109990	639	0	0	0		0	0	0	1391	314	0	23	0	7	0	0	0	0
	Lit1virus	Podoviridae		0	0	0	0	0	0	0	0	0	9	0	0		0	0	0	0	0	0	0	41	0	0	0	0	0		0	0	0	0	0	0	0	0	16	0	0	0	0
	N4virus	Podoviridae		0	0	258	0	16	0	0	21455	0	4	0	0		0	0	1069	0	214	0	0	597	0	0	0	0	0		3	36	15	11798	1705	186515	5	0	0	0	26023	50528	0
	Nona33virus	Podoviridae		0	9	152	0	0	0	5	0	2781	19	57	20		0	0	366	0	68	0	0	54	118	0	0	648	0		0	0	0	18	146	397	188	14	976	5	6	44	31
	Nonanavirus	Podoviridae		0	0	0	0	7471	6	36272	27047	576	0	0	0		0	0	0	0	0	24921	6	351778	0	0	7	1525	0		0	3	0	0	31	8305	0	0	0	0	0	0	0
	P22virus	Podoviridae		0	273	9870	0	0	11265	3	11	222493	38334	22	4		3	0	2389	0	3725	2121	27	922	0	57	0	5478	16		0	0	0	5699	8578	12034	84	0	137	4	279	2393	37
	P68virus	Podoviridae		0	0	0	0	3	0	69	0	0	0	0	0		0	0	0	0	0	3	0	0	0	0	0	0	0		0	0	6484	0	0	0	0	0	0	0	0	0	0
	Phi29virus	Podoviridae		0	0	0	0	0	0	0	0	84	0	0	0		752	11	0	0	0	0	0	0	0	0	0	0	0		0	0	0	0	609	0	0	0	0	18	26	0	0
	Phieco32virus	Podoviridae		0	0	0	0	0	0	0	0	278	0	0	0		0	0	0	0	0	107	0	3	0	0	0	0	0		0	0	0	0	0	0	0	0	0	0	0	0	0
	Phikmvvirus	Podoviridae		0	0	0	3	0	33	0	0	0	0	0	0		0	0	0	0	0	0	0	0	0	0	0	0	6		0	0	0	0	0	0	0	0	0	0	0	0	0
	Pocjvirus	Podoviridae		0	0	0	0	0	0	0	0	0	0	0	0		0	0	0	0	0	0	0	0	0	0	0	27	0		0	0	0	0	0	17	0	0	12	0	4	0	28
	Prtbvirus	Podoviridae		0	0	0	0	0	32	0	0	0	0	0	0		0	0	0	0	0	0	0	0	3087	0	0	0	0		0	0	0	0	0	0	0	0	0	0	0	0	0
	T7virus	Podoviridae		0	7	8903	21	553	5	2708	0	18	6751	96414	27		6	34	3079	22910	61118	1378	6	84499	0	0	3	22	3		0	4	0	0	102231	0	6	0	0	25	132729	5	0
	Tl2011virus	Podoviridae		0	0	102	0	0	0	0	0	276	7	0	5		0	0	10	0	0	0	0	36	0	84	0	378	0		0	0	18	11	0	138	0	0	112	0	4	4	0
	Biseptimavirus	Siphoviridae		0	0	0	0	0	0	0	0	0	4	0	0		0	3258	0	0	0	0	0	0	0	0	0	0	0		0	24	0	0	0	0	0	0	0	0	4	0	0
	C2virus	Siphoviridae		0	3695	0	0	0	0	64	0	0	0	0	20		0	0	13	0	0	3	3119	0	41	0	8704	77118	0		0	0	0	0	0	0	0	0	0	0	0	8	0
	Cbastvirus	Siphoviridae		0	0	0	0	0	0	0	0	0	0	0	0		0	34	0	0	0	0	0	0	34	0	0	0	0		0	54	0	0	0	0	0	0	0	0	0	0	0
	Chivirus	Siphoviridae		0	0	0	0	0	50	0	0	87	0	0	0		0	0	0	0	0	0	0	0	0	11962	0	0	0		0	0	0	0	0	244	0	0	0	0	0	0	0
	Gaiavirus	Siphoviridae		0	0	0	0	0	0	0	0	18	0	0	0		0	0	0	0	0	0	0	0	0	0	0	0	0		0	0	0	0	0	0	0	0	0	0	0	0	0
	Gordonvirus	Siphoviridae		0	0	0	0	0	0	0	0	0	0	0	0		11	0	0	0	0	0	0	0	0	4992	0	0	0		0	0	0	0	0	0	40	0	0	0	93	0	0
	Hk578virus	Siphoviridae		0	0	0	0	0	0	0	0	0	0	3	0		0	0	0	0	3	0	0	2699	0	0	0	0	0		0	0	0	0	0	0	0	0	0	0	0	0	0
	Hk97virus	Siphoviridae		0	6	3827	0	0	591	0	156	26584	4	0	18		0	0	307	0	6774	69	14	365	19	0	0	879	175		0	244	0	2715	4105	2139	10	0	17	6	8	1009	1892
	Jenstvirus	Siphoviridae		0	0	0	0	0	0	0	0	0	0	0	0		18	0	0	0	0	0	0	0	0	0	0	0	0		0	0	0	0	0	0	0	0	0	0	0	0	0
	Jerseyvirus	Siphoviridae		0	16	259610	549	42816	240	114835	65108	3210	110232	233080	1008		3	4	142531	46779	111564	30280	10	242359	5	0	14	28	3		7	3	3	44	84	2285	0	3	1216	19	0	20785	0
	K1gvirus	Siphoviridae		0	68	2226248	9243	150557	18690	1358286	89945	32306	543235	1505631	9664		66	83	1363620	397389	884176	214865	95	1291426	41	48	204	363	63		104	53	86	378	2925	284	0	35	7920	337	18	91329	0
	Kp36virus	Siphoviridae		0	0	1256	0	0	0	0	24854	0	0	0	0		0	0	0	0	109	0	0	0	0	0	881	19381	0		0	0	0	119	18	94	0	0	25	0	0	0	0
	Lambdavirus	Siphoviridae		0	84	777	0	48	397	105	0	20948	179	155	374		26	0	136	0	320	118	48	1280	39	3	3	8918	180		4	0	0	880	103	7926	250	11	14677	144	1405	881	1833
	Lmd1virus	Siphoviridae		0	0	0	0	0	0	0	0	0	0	0	0		0	0	0	0	0	0	0	0	0	0	0	0	0		0	0	0	0	0	0	0	0	0	0	33	0	0
	Mudcatvirus	Siphoviridae		0	0	0	0	0	0	0	0	0	0	19	0		1129	0	0	0	0	0	0	0	0	3019	0	0	0		3	2266	0	0	0	0	23	0	0	0	0	0	0
	N15virus	Siphoviridae		0	0	9	0	0	0	0	0	0	0	0	0		0	0	13	0	0	0	0	0	0	0	0	6	0		0	0	0	0	0	0	0	0	0	0	0	0	0
	Nonagvirus	Siphoviridae		0	18	29	13	23	23	8	125	484	650710	48	32		6	17	0	0	0	3636	0	35	0	0	34	5	0		0	0	0	0	0	173	0	0	6	0	25	0	0
	Np1virus	Siphoviridae		0	0	0	3	0	0	0	9788	0	0	0	0		0	0	0	0	0	0	0	0	0	0	0	0	0		11	0	0	0	0	0	0	0	0	0	0	0	0
	Pa6virus	Siphoviridae		0	384	18	106	0	37	26	14	4	12	0	0		18	2557	0	0	6	0	24	19	0	0	4	41	0		50	1044	31	5	13	32	32	0	34	12	10	0	0
	Pepy6virus	Siphoviridae		0	0	0	0	0	0	0	0	0	0	0	0		1727	0	0	0	0	0	0	0	0	53363	0	0	0		0	7	0	0	0	0	0	0	0	0	0	0	0
	Phietavirus	Siphoviridae		0	0	208	529	0	10	5	3	0	0	66	6		0	7785	13	3	4	0	0	3	0	0	0	31	0		6	1899	76	8	0	36	4	0	11	13	6	0	0
	Phifelvirus	Siphoviridae		0	25	0	0	0	0	20	0	4	15	875	6		0	0	0	0	14	31	0	124	0	0	0	1074	9		0	0	0	29	3	192	0	163	811	144	7	0	0
	Pis4avirus	Siphoviridae		14	659	1214	175	87	3979855	202	968555	1270	342	181	163		0	2443	56	28	1571161	84	217	1342	1063513	73	111	22683	62		6	127	374	4367	1424758	25823	252	9	104080	13	46	33	15
	Psavirus	Siphoviridae		0	0	0	0	0	0	0	0	0	4	0	8		0	0	0	0	0	0	0	0	0	0	0	0	0		0	0	0	0	0	0	0	0	15	0	0	0	0
	Rogue1virus	Siphoviridae		0	0	63	0	0	0	0	0	0	0	0	0		0	0	0	0	0	0	0	0	0	0	3	8	0		72	0	0	0	0	0	0	0	0	0	0	0	0
	Sap6virus	Siphoviridae		0	0	0	0	0	0	2597	0	41	0	0	0		0	0	0	0	0	0	0	492	0	0	0	0	0		0	0	0	0	0	0	0	0	0	0	0	0	0
	Seuratvirus	Siphoviridae		0	0	0	0	0	0	0	0	0	1845	0	0		0	0	0	0	0	100	0	0	0	0	0	0	0		0	74	0	0	0	0	0	0	32	0	0	0	0
	Sextaecvirus	Siphoviridae		0	46	0	0	3	0	0	0	0	0	36	0		18	10050	0	0	0	0	79	10	0	0	20	0	0		0	0	0	0	0	38	0	0	0	0	0	0	0
	Sfi11virus	Siphoviridae		0	0	0	367	0	0	0	0	4	0	0	0		0	4	0	0	0	0	0	0	0	0	0	72	0		0	4	245	0	0	0	0	0	0	0	0	0	0
	Sfi21dt1virus	Siphoviridae		0	2612	0	50535	0	0	276	0	28	4	71	0		4	0	0	0	0	0	16	0	7	0	0	184	0		0	0	155	0	0	0	0	0	0	0	0	0	0
	Sk1virus	Siphoviridae		0	5941785	177	206	254	1100	48667	131	249	429	319	274		254	184	292	115	80	121	3463654	79	123	96	334	232	764		0	99	0	0	0	0	309	0	0	15	3	70	492
	Slashvirus	Siphoviridae		0	0	0	0	0	0	0	0	0	0	0	0		0	0	0	0	0	0	0	0	0	0	0	0	0		0	4642	0	0	0	0	0	0	0	0	0	0	0
	Sp31virus	Siphoviridae		0	0	161	0	0	0	63	42	0	9	18	0		0	0	99	0	18	0	0	34	0	0	0	0	0		0	0	0	0	0	0	0	0	0	0	0	0	0
	Spbetavirus	Siphoviridae		0	0	8	7	0	0	0	0	4	8	0	5		0	10775	0	14	0	0	4	0	0	0	0	15	3		6	30	4	0	0	69	0	0	643	2413	12	30	49
	T1virus	Siphoviridae		0	0	0	0	0	0	0	0	0	0	0	0		0	0	0	0	0	0	0	0	0	0	40	4371	0		0	0	0	0	0	144	0	0	0	0	0	0	0
	T5virus	Siphoviridae		0	0	0	0	0	0	0	0	1124	5	0	0		0	0	0	0	0	0	7	0	1390	0	1202	400	0		0	0	0	4	0	0	0	0	0	0	0	0	0
	Tankvirus	Siphoviridae		0	0	0	0	0	0	0	0	0	10	0	0		0	0	0	0	0	0	0	0	0	0	0	0	0		0	0	0	0	0	0	0	0	0	0	23	0	0
	Tlsvirus	Siphoviridae		0	0	6595	0	0	0	0	0	0	0	0	0		0	0	8077	0	90	0	0	0	0	0	1139	77991	0		0	0	0	0	108	0	0	0	0	0	0	24	0
	Triavirus	Siphoviridae		0	0	9	0	0	0	0	0	0	0	0	0		0	349	3	0	0	0	0	7	0	0	0	0	0		0	0	0	0	0	0	0	0	0	0	0	0	0
	Una4virus	Siphoviridae		0	0	0	0	0	0	0	0	5	0	0	0		0	0	0	0	0	0	156	0	0	0	0	0	0		0	0	0	0	0	0	0	0	0	36	0	0	0
	Wbetavirus	Siphoviridae		0	0	0	0	0	0	0	0	0	0	0	0		0	9	0	0	0	0	0	0	0	0	0	0	0		0	0	0	0	0	0	0	0	12	0	0	0	0
	Ydn12virus	Siphoviridae		0	0	0	0	0	0	0	0	0	0	0	0		41	0	0	0	0	0	0	0	0	0	0	0	0		0	0	0	0	0	0	0	0	0	0	0	0	0
