# Supplementary material for: The gut virome of healthy children during the first year of life is diverse and dynamic
Source: PLoS One. 2021 Apr 14;16(4):e0240958. doi: 10.1371/journal.pone.0240958 (PMC8046192; doi:10.1371/journal.pone.0240958)
Supplement: S5 Table — (XLSX) [file pone.0240958.s009.xlsx]

## Sheet: S5 Table
	S5 Table. Abundance of normalized reads of prokaryotic viral species. Samples from infant are indicated according to their age (months) and from mothers, as M
	Taxon Name				Infant 2													Infant 4														Infant 5
	Specie	Genus	Family		M	0.5	1	2.5	3.5	4.5	5.5	7	8	10	11	12		M	0.5	1.5	2.5	3.5	5	6	7.5	8	9	10	11	12		M5	0.5	1	2	3	4.5	5	6	7.5	8	9	10	11
	Salmonella virus SKML39	Ag3virus	Ackermannviridae		0	0	0	0	0	0	0	407	0	0	0	0		0	0	0	0	0	0	0	2	0	0	0	0	0		0	0	0	0	0	0	6869	0	2	0	0	0	0
	Shigella virus AG3	Ag3virus	Ackermannviridae		0	46	5857	0	0	0	2	0	0	21	0	0		0	0	16298	0	0	16	9	3544	0	0	0	0	0		0	0	0	0	0	0	16737	0	2	0	0	0	0
	Klebsiella phage Menlow	Cba120virus	Ackermannviridae		0	0	0	0	0	0	0	0	0	0	0	0		0	0	0	0	0	0	0	0	0	0	0	0	0		0	0	0	0	0	0	653	0	0	0	0	0	0
	Dickeya virus Limestone	Limestonevirus	Ackermannviridae		0	0	0	0	0	0	0	0	0	0	0	0		0	0	0	0	0	0	0	0	0	0	0	0	0		0	0	0	0	0	0	418	0	0	0	0	0	0
	Erwinia phage phiEa2809	Unclassified	Ackermannviridae		0	0	0	0	0	0	0	0	0	0	0	0		0	0	0	0	0	0	0	0	0	0	0	0	0		0	0	0	0	0	0	4149	0	0	0	0	0	0
	Escherichia phage vB_EcoM_KWBSE43-6	Unclassified	Ackermannviridae		0	0	0	0	0	0	0	0	0	0	0	0		0	0	0	0	0	0	0	0	0	0	0	0	0		0	0	0	0	0	0	15669	0	19	0	0	0	0
	Klebsiella virus vB_KpnM_KpS110	Unclassified	Ackermannviridae		0	0	0	0	0	0	1849	0	0	0	0	0		0	0	0	0	0	0	0	12	0	0	0	0	0		0	0	0	0	0	0	18117	0	0	0	0	0	0
	Serratia phage vB_Sru_IME250	Unclassified	Ackermannviridae		0	0	0	0	0	5	0	0	0	0	0	0		0	0	0	0	0	0	0	51	0	0	0	0	0		0	0	3	0	0	0	133491	0	61	0	6	0	2
	Escherichia virus ECML4	Vi1virus	Ackermannviridae		0	0	0	0	0	0	0	0	0	3	0	0		0	0	0	0	0	0	0	0	0	0	0	0	0		0	0	0	0	0	0	235	0	0	0	0	0	0
	Salmonella virus STML131	Vi1virus	Ackermannviridae		0	0	0	0	0	0	2	0	0	0	0	0		0	0	0	0	0	0	0	0	0	0	0	88	0		0	0	0	0	0	0	42	0	9013	0	0	0	0
	Alteromonas phage PB15	-	crAss-like viruses		0	0	0	0	0	0	0	0	0	0	0	0		0	0	0	0	0	0	0	0	1723	0	0	0	0		0	0	0	0	0	0	0	0	0	0	0	0	0
	Bacteroides phage crAss001	-	crAss-like viruses		280400	962836	5431	2880	500869	25	84425	0	211628	11614	6715	1933		1244374	25477	44	746652	0	1080862	376	13060	0	8396	18	4292	10298		43697	36663	10892	0	0	0	2430	378	78744	947	117	5372	152
	Cellulophaga phage phi14:2	-	crAss-like viruses		1749	16362	0	0	34	0	0	0	63	0	0	0		0	0	0	41	0	1167	0	0	0	0	0	1056	0		0	0	0	0	0	0	0	0	0	0	0	0	0
	IAS virus	-	crAss-like viruses		1098	318	0	0	156	0	37	0	40	0	0	0		739	0	0	72	0	1139	0	0	0	0	0	0	0		0	0	0	0	0	0	0	0	0	0	0	0	0
	uncultured crAssphage	-	crAss-like viruses		2213	3002	0	0	8523	0	199835	0	85546	0	0	0		13549	0	0	3447	0	68702	0	0	0	0	0	0	0		26787	0	0	0	0	0	0	0	0	0	0	0	0
	Organic Lake virophage	Unclassified	Environmental samples		0	0	0	0	0	0	0	0	893	0	0	0		0	0	0	0	0	0	0	0	0	0	0	0	0		0	0	0	0	0	0	0	0	0	0	0	0	0
	uncultured Mediterranean phage uvMED	Unclassified	Environmental samples		464	0	0	0	0	0	0	46509	119	0	0	143		1555	8846	0	0	0	0	0	13	0	0	0	27	0		21	5559	0	0	0	0	0	0	116	0	85	0	1098
	Chlamydia virus Chp1	Chlamydiamicrovirus	Microviridae		0	0	0	0	0	0	37	0	0	0	0	0		0	0	0	0	0	0	0	0	0	0	0	0	0		0	0	0	0	0	0	0	0	0	0	0	0	0
	Escherichia virus phiX174	Phix174microvirus	Microviridae		0	0	4	0	0	6	0	14	0	0	0	0		0	8	1	0	0	0	0	3	0	0	0	101	7		1	0	0	0	0	2	0	0	20	4	0	0	0
	Eel River basin pequenovirus	Unclassified	Microviridae		0	0	0	0	0	0	0	0	127	0	0	0		0	0	0	0	0	0	0	0	0	0	0	0	1225		0	1055	0	0	0	0	0	0	0	0	0	14	78
	Gokushovirinae environmental samples	Unclassified	Microviridae		0	0	0	0	0	0	0	0	0	0	0	0		0	0	0	0	0	0	0	0	0	0	0	0	10		0	0	0	0	0	0	0	0	0	0	0	0	0
	Human gut microviridae SH-CHD12	Unclassified	Microviridae		14806	0	0	0	0	0	0	0	0	0	0	0		0	0	0	0	0	0	0	0	0	0	0	0	0		589	0	0	0	0	0	0	0	0	0	0	0	0
	Human gut microviridae SH-CHD8	Unclassified	Microviridae		0	0	0	0	0	0	0	0	0	0	0	0		49	0	0	0	0	0	0	0	0	0	0	0	0		0	0	0	0	0	0	0	0	0	0	0	0	0
	Microviridae Bog5275_51	Unclassified	Microviridae		0	0	0	0	0	0	0	0	120	0	0	0		0	0	0	0	0	0	0	0	0	0	0	0	0		0	0	0	0	0	0	0	0	0	0	0	0	0
	Parabacteroides phage YZ-2015a	Unclassified	Microviridae		261	2137	0	1	787	0	41935	0	123	0	0	0		0	0	0	65	0	2693	0	0	0	0	0	0	0		14	1	0	0	0	0	0	0	0	0	0	0	0
	Parabacteroides phage YZ-2015b	Unclassified	Microviridae		0	0	0	0	0	0	0	0	0	0	0	0		0	0	0	0	0	0	0	0	0	0	0	0	0		0	0	0	0	0	0	0	0	0	0	0	0	8
	Gokushovirinae GAIR4	Unclassified Gokushovirinae	Microviridae		0	0	0	0	0	0	0	0	0	0	0	0		0	0	0	0	0	0	0	0	0	0	0	0	0		0	30	0	0	0	0	0	0	0	0	0	0	0
	Gokushovirus WZ-2015a	Unclassified Gokushovirinae	Microviridae		54	0	0	0	0	0	0	2	0	0	0	1		5916	0	0	0	0	0	2	0	0	0	0	0	31608		16338	0	0	0	0	0	0	0	248	0	0	0	6
	Human gut gokushovirus	Unclassified Gokushovirinae	Microviridae		842	0	0	0	0	0	0	0	0	0	0	0		0	0	0	0	0	0	0	0	0	0	0	0	0		0	0	0	0	0	0	0	0	0	0	0	32469	0
	Erwinia virus Deimos	Agrican357virus	Myoviridae		0	0	0	0	0	0	0	0	0	0	0	0		0	0	0	0	0	0	0	0	0	0	0	0	0		0	0	0	16538	87	17651	580	0	40529	0	0	0	0
	Erwinia virus RAY	Agrican357virus	Myoviridae		0	0	0	0	0	0	0	0	0	0	0	0		0	0	0	0	0	0	0	0	0	0	0	0	0		0	0	0	0	90	67	977	291	152	14	0	0	0
	Acinetobacter phage LZ35	Ap22virus	Myoviridae		0	0	0	0	0	496	0	0	0	0	0	0		0	0	0	0	0	0	0	0	0	0	0	0	0		0	3359	0	0	0	0	0	0	0	0	0	0	0
	Acinetobacter phage phiAC-1	Ap22virus	Myoviridae		0	0	0	0	0	49	523	0	86	1	0	0		2	0	0	0	0	0	0	0	0	0	0	0	0		0	1263	0	0	0	0	0	0	0	0	0	0	0
	Acinetobacter phage WCHABP1	Ap22virus	Myoviridae		0	0	0	0	0	0	0	0	638	0	0	0		0	0	0	0	0	0	0	0	0	0	0	0	0		0	18679	0	0	0	0	0	0	0	0	0	0	0
	Acinetobacter phage WCHABP12	Ap22virus	Myoviridae		0	0	0	0	0	0	0	0	0	0	0	0		0	0	0	0	0	0	2	0	0	0	0	2	0		1	247	0	0	0	0	0	0	0	0	0	0	0
	Acinetobacter virus AB1	Ap22virus	Myoviridae		0	0	1	0	0	0	0	0	1323	0	0	0		0	0	0	0	0	0	0	0	0	0	0	0	0		0	18214	0	0	0	0	0	0	0	2	0	0	0
	Clostridium phage CDKM9	Cd119virus	Myoviridae		0	0	195	0	0	0	0	0	0	0	0	0		0	0	0	0	0	0	0	0	0	0	0	0	0		0	0	0	94	0	25	0	0	0	0	0	11	9
	Clostridium phage CDMH1	Cd119virus	Myoviridae		0	0	579	0	0	0	0	0	0	7	1	0		0	0	1	0	2	0	0	544	0	0	0	0	3		0	0	0	6758	138	1178	0	0	0	0	0	5	900
	Clostridium phage phiCD481-1	Cd119virus	Myoviridae		0	7	21	0	0	0	0	0	0	0	0	0		0	0	0	0	0	0	0	24	0	0	0	0	0		0	0	0	1058	0	4	0	0	0	0	0	0	81
	Clostridium phage phiCD505	Cd119virus	Myoviridae		0	0	156	0	0	0	0	0	0	0	0	0		0	0	0	0	0	0	0	2	0	0	0	0	0		0	0	0	44	1	98	0	0	0	0	0	0	15
	Clostridium phage phiMMP01	Cd119virus	Myoviridae		0	0	307	0	0	0	0	0	0	0	0	0		0	0	0	0	0	0	0	693	0	0	0	0	0		0	0	0	1125	85	157	0	0	0	0	0	0	56
	Clostridium phage phiMMP02	Cd119virus	Myoviridae		0	0	13	0	0	0	0	0	0	0	0	0		0	0	0	0	0	2	0	2	0	0	0	0	2		0	0	0	1282	2	30	0	0	0	0	0	0	21
	Cronobacter virus CR9	Cr3virus	Myoviridae		0	0	0	0	0	2836	0	0	0	0	0	0		0	0	0	0	0	0	0	0	0	0	0	0	0		0	0	0	0	0	0	0	0	0	0	2	0	0
	Pectobacterium virus phiTE	Cr3virus	Myoviridae		0	0	0	0	0	0	0	0	110	0	0	0		0	0	0	0	0	0	0	0	0	0	0	0	0		0	0	0	0	0	0	0	0	0	0	0	0	0
	Enterobacter phage Arya	Cvm10virus	Myoviridae		0	0	0	0	0	0	0	0	129	0	0	17		0	0	0	0	0	0	0	8	0	0	0	3	0		0	0	0	0	0	0	0	0	0	0	0	0	0
	Escherichia virus CVM10	Cvm10virus	Myoviridae		0	0	0	0	0	0	0	0	0	0	0	0		0	0	0	0	0	0	0	453	0	0	0	0	0		0	0	0	0	0	0	6	0	0	0	0	0	0
	Pseudomonas phage PPpW-3	Cvm10virus	Myoviridae		0	0	0	0	0	0	0	0	0	2	0	0		0	0	0	0	0	0	0	0	0	0	0	5	0		0	0	0	0	0	0	0	0	0	0	0	0	0
	Escherichia coli O157 typing phage 15	Felixo1virus	Myoviridae		0	0	0	0	0	0	0	0	0	0	0	0		0	0	0	0	0	1547	0	0	0	0	0	0	0		0	0	0	0	0	0	0	0	0	0	0	0	0
	Escherichia virus JH2	Felixo1virus	Myoviridae		0	0	0	0	0	0	0	0	0	0	0	0		0	0	0	0	0	7645	0	0	0	0	0	0	0		0	0	0	0	0	0	0	0	0	0	0	0	0
	Salmonella phage FSL SP-107	Felixo1virus	Myoviridae		0	0	0	0	0	0	0	0	0	0	0	0		0	0	0	0	0	164	0	0	0	0	0	0	0		0	0	0	0	0	0	0	0	0	0	0	0	0
	Salmonella virus UAB87	Felixo1virus	Myoviridae		0	0	0	0	0	0	0	0	0	0	0	0		0	0	0	0	0	5851	0	0	0	0	0	0	0		0	0	0	0	0	0	0	0	0	0	0	0	0
	Aeromonas virus phiO18P	Hp1virus	Myoviridae		0	0	0	1	0	0	0	0	0	1	1	0		0	0	0	0	0	0	0	2	0	0	0	2	0		0	1	0	0	0	0	0	0	0	0	0	0	0
	Pseudomonas phage phi3	Hp1virus	Myoviridae		0	0	0	0	0	0	0	0	0	0	0	0		0	4	0	0	0	0	0	0	0	0	0	2	0		0	0	28	0	0	0	0	0	0	0	0	0	0
	Escherichia virus IME08	Jd18virus	Myoviridae		0	0	0	0	0	0	0	0	0	0	0	0		0	0	0	0	0	0	0	0	100	0	0	0	0		0	0	0	0	0	0	0	0	0	0	0	0	0
	Klebsiella virus PKO111	Jd18virus	Myoviridae		0	0	0	0	0	0	0	0	0	0	0	0		0	0	0	0	0	0	0	0	0	0	0	27	0		0	0	0	0	0	0	0	0	0	0	0	0	0
	Staphylococcus phage pSco-10	Kayvirus	Myoviridae		0	0	2	0	0	0	0	0	0	0	0	0		0	0	0	0	3	0	0	0	0	0	0	0	0		0	0	0	5	0	5	0	0	0	0	0	0	0
	Staphylococcus virus G1	Kayvirus	Myoviridae		1	0	0	0	0	0	0	0	10	0	0	0		0	14	0	0	0	0	0	0	0	0	0	0	0		0	0	0	0	0	0	0	0	0	0	0	0	0
	Citrobacter phage IME-CF2	Kp15virus	Myoviridae		0	0	0	0	0	0	0	0	0	0	0	0		0	0	0	0	2179	0	0	0	0	0	0	0	0		0	0	0	0	3226	0	0	0	0	0	0	0	0
	Escherichia phage phT4A	Kp15virus	Myoviridae		0	0	0	0	0	0	0	5	0	0	0	0		0	0	0	0	0	0	0	0	0	0	0	0	0		0	0	0	0	0	0	0	0	0	0	3120	0	0
	Klebsiella virus KP15	Kp15virus	Myoviridae		0	0	0	0	0	0	0	2	0	0	0	0		0	0	0	0	0	0	0	0	0	0	0	0	0		0	0	0	0	0	0	0	0	0	0	9077	0	0
	Klebsiella virus KP27	Kp15virus	Myoviridae		0	0	0	0	0	0	0	26	0	0	0	0		0	0	0	0	0	0	0	0	0	0	0	0	0		0	0	0	0	0	0	0	0	0	0	5447	0	0
	Klebsiella virus Miro	Kp15virus	Myoviridae		0	0	0	0	0	0	0	0	0	0	0	0		0	0	0	0	0	0	0	0	0	0	0	0	0		0	0	0	0	0	0	0	0	0	0	2298	0	0
	Pseudomonas phage vB_PaeM_PS24	Kpp10virus	Myoviridae		0	0	0	0	0	0	0	355	0	0	0	0		0	0	0	0	0	0	0	0	0	0	0	0	0		0	0	0	0	0	0	0	0	0	0	0	0	0
	Citrobacter phage Michonne	Mooglevirus	Myoviridae		0	0	0	0	0	0	0	0	0	0	0	0		0	0	0	0	0	124	0	0	0	0	0	0	0		0	0	0	0	0	0	0	0	0	0	0	0	0
	Citrobacter virus Moogle	Mooglevirus	Myoviridae		0	0	0	0	0	0	0	0	0	0	0	0		0	0	0	0	0	0	0	0	0	0	0	0	0		0	0	0	0	0	0	621	0	0	0	0	0	0
	Edwardsiella virus MSW3	Msw3virus	Myoviridae		0	0	0	0	4	0	0	0	0	0	0	0		0	0	0	0	0	0	0	0	0	0	0	0	0		0	0	0	0	0	15	0	0	0	0	0	0	0
	Edwardsiella virus PEi21	Msw3virus	Myoviridae		0	0	0	0	0	0	132	0	0	0	0	0		0	0	0	0	0	0	0	0	0	0	0	0	0		0	0	0	0	0	0	0	0	0	0	0	0	0
	Iodobacteriophage phiPLPE	Msw3virus	Myoviridae		0	0	0	0	0	0	0	0	0	0	0	0		0	0	0	0	0	0	0	0	0	0	0	0	0		21	0	0	0	0	0	0	0	0	0	0	0	0
	Klebsiella phage JD001	Msw3virus	Myoviridae		1	0	0	5	12	0	0	4	0	0	0	0		0	0	1	0	46956	4	0	2	0	0	0	4632	0		0	4	5	0	59311	135824	132	214	5800	0	6	1	3
	Klebsiella phage vB_KpnM_KpV52	Msw3virus	Myoviridae		0	0	1	9	16	7206	0	3393	0	0	0	0		0	137	0	0	122009	4	6	0	0	3	0	45459	23		0	0	7	72	181489	282503	16	5	7498	2	12	15	15
	Vibrio phage CP-T1	Msw3virus	Myoviridae		0	0	0	0	0	0	0	0	0	0	0	0		0	0	0	0	0	0	0	0	0	0	0	0	0		0	198	0	0	0	0	0	0	0	0	0	0	0
	Shigella virus SfMu	Muvirus	Myoviridae		0	0	8	0	0	0	0	0	0	1	0	0		0	0	5	0	0	0	0	0	0	0	0	0	0		0	0	0	12	0	39	0	102	457	17	3	0	0
	Escherichia phage RCS47	P1virus	Myoviridae		0	3	1856	0	0	0	10	2	0	337	71	1		0	0	491	0	13	0	10	13	2	10	0	2592	0		0	9	5	1	1	78	287	0	51	8	10	0	3
	Escherichia virus P1	P1virus	Myoviridae		0	0	111	1	0	0	0	0	0	36	7	1		7	0	28	2	0	0	2	7	0	0	0	3851	0		7	0	3	0	0	0	0	0	5	5	0	0	2
	Salmonella phage SJ46	P1virus	Myoviridae		0	0	63	3	0	0	2	0	0	3	31	0		2	0	12	0	0	0	4	19	0	0	0	250	0		4	0	0	1	0	0	130	0	24	16	0	0	3
	Enterobacteria phage fiAA91-ss	P2virus	Myoviridae		0	0	1	0	0	0	0	0	0	1	0	0		0	0	1	0	0	0	6	0	0	0	0	552	0		0	0	0	0	0	5	7	0	0	3	0	0	0
	Enterobacteria phage P88	P2virus	Myoviridae		0	8	0	0	0	2	18	0	0	0	4	1		21	0	0	0	39	0	0	10	0	0	0	16	0		0	0	0	0	0	0	0	0	10	0	3	5	3
	Erwinia phage ENT90	P2virus	Myoviridae		0	0	0	0	0	0	0	0	0	0	0	0		0	0	0	0	0	0	0	0	0	0	0	0	0		0	0	12	0	0	0	0	0	0	0	0	0	0
	Escherichia phage pro483	P2virus	Myoviridae		0	0	12	0	0	0	0	0	0	0	0	0		0	0	0	0	0	0	0	3	4	0	0	6	0		0	0	0	0	0	2	0	0	0	0	5	0	0
	Escherichia virus P2	P2virus	Myoviridae		0	0	9	0	0	0	0	0	1	1	1	0		0	0	1	0	0	0	0	3	0	0	0	80	0		0	0	0	0	0	586	0	0	3	2	10	0	12
	Klebsiella phage 3 LV-2017	P2virus	Myoviridae		0	0	25	0	0	0	0	0	0	0	0	0		0	0	2	0	0	0	0	0	0	0	0	16	0		0	0	0	0	0	0	0	0	0	0	0	0	0
	Salmonella phage RE-2010	P2virus	Myoviridae		0	0	892	0	0	29	0	0	0	1	4	0		0	0	86	0	2	0	2	3	0	0	0	96	0		0	0	4	4	6	24	21	0	47	2	0	0	0
	Salmonella phage SEN1	P2virus	Myoviridae		0	0	102	0	0	5	0	0	0	1	0	0		0	0	13	0	0	0	0	0	0	0	0	45	0		0	0	0	0	0	3	2	0	0	0	0	0	0
	Salmonella phage SEN4	P2virus	Myoviridae		0	0	0	0	0	0	0	0	0	0	0	0		0	0	0	0	0	0	0	10	0	0	2	0	0		0	0	0	0	0	0	0	0	0	0	2	0	0
	Salmonella virus PsP3	P2virus	Myoviridae		0	0	0	0	0	0	0	0	0	0	0	0		0	0	0	0	0	0	0	0	0	0	0	4	0		0	0	0	0	0	0	0	0	0	0	0	0	0
	Yersinia virus L413C	P2virus	Myoviridae		0	0	0	0	0	0	0	0	0	0	0	0		0	0	0	0	0	2	0	2	0	0	0	0	0		0	0	0	19	0	34	0	0	188	0	2	0	0
	Pseudomonas virus Ab28	Pbunavirus	Myoviridae		0	0	0	0	0	0	0	304	0	0	0	0		0	0	0	0	0	0	0	0	0	0	0	0	0		0	0	0	0	0	0	0	0	0	0	0	0	0
	Pseudomonas phage Noxifer	Phikzvirus	Myoviridae		0	0	0	0	0	0	0	0	0	0	0	0		0	0	0	0	0	0	0	0	0	0	0	0	0		0	0	0	12941	0	160	1226	0	17361	0	8	0	0
	Pseudomonas phage Phabio	Phikzvirus	Myoviridae		0	0	0	0	0	0	0	0	0	0	0	0		0	0	0	0	0	0	0	0	0	0	0	0	0		0	0	0	0	0	3	0	0	0	20	0	0	0
	Pseudomonas virus phiKZ	Phikzvirus	Myoviridae		0	0	0	1	0	0	0	0	0	0	0	0		0	0	0	0	0	0	0	0	0	0	0	0	0		0	0	0	0	0	26	0	0	47	29	0	0	0
	Escherichia coli O157 typing phage 3	Rb49virus	Myoviridae		0	0	0	0	0	0	0	0	0	0	0	0		0	0	0	0	0	0	0	0	24327	0	0	0	0		0	0	0	0	0	0	0	0	0	0	0	0	0
	Escherichia phage phiE142	Rb49virus	Myoviridae		0	0	0	0	0	0	0	0	0	0	0	0		0	0	0	0	0	0	0	0	148	0	0	0	0		0	0	0	0	0	0	0	0	0	0	0	0	0
	Escherichia phage ST0	Rb49virus	Myoviridae		0	0	0	0	0	0	0	0	0	0	0	0		0	0	0	0	0	0	0	0	23829	0	0	0	0		0	0	0	0	0	0	0	0	0	0	0	0	0
	Escherichia virus JSE	Rb49virus	Myoviridae		0	0	0	0	0	0	0	0	0	0	0	0		0	0	0	0	0	0	0	0	0	0	0	0	0		0	0	0	0	0	0	0	0	483	0	0	0	0
	Escherichia virus RB49	Rb49virus	Myoviridae		0	0	0	0	0	0	0	0	0	0	0	0		0	0	0	0	0	0	0	0	0	0	0	0	0		0	0	0	0	0	8972	0	0	0	0	0	0	0
	Shigella phage SHSML-52-1	Rb49virus	Myoviridae		0	0	0	0	0	0	0	0	0	0	0	0		0	0	0	0	0	0	0	0	8189	0	0	0	0		0	0	0	0	0	0	0	0	0	0	0	0	0
	Ralstonia virus RSL2	Rsl2virus	Myoviridae		0	0	0	0	0	0	0	0	0	0	0	0		0	0	0	0	0	0	0	0	0	0	0	0	0		0	0	0	0	0	0	0	0	20	0	0	0	0
	Aeromonas phage Aes516	Secunda5virus	Myoviridae		0	0	0	0	0	0	0	0	0	0	0	0		0	0	0	0	0	0	0	0	0	0	0	0	0		0	0	17803	0	0	0	0	0	0	0	0	0	0
	Aeromonas virus Aes508	Secunda5virus	Myoviridae		0	0	0	0	0	0	0	30	0	0	0	0		0	0	0	0	0	0	0	0	0	0	0	0	0		0	0	0	0	0	0	0	0	0	0	0	0	0
	Staphylococcus virus IPLAC1C	Sep1virus	Myoviridae		0	0	95	0	0	0	5	0	0	0	0	0		2	11	1	0	2	0	0	0	0	0	0	0	0		0	1358	0	158	14	201	214	35	10	0	0	0	0
	Staphylococcus virus SEP1	Sep1virus	Myoviridae		0	0	140	0	2	0	0	0	0	0	0	0		0	22	25	0	3	0	0	0	0	0	0	0	0		0	758	0	123	13	192	140	43	11	0	0	0	18
	Erwinia phage phiEaH2	Spn3virus	Myoviridae		0	0	0	0	0	0	0	0	0	0	0	2		0	0	0	0	0	0	0	0	0	0	0	3	0		0	0	0	0	0	0	0	5	2205	0	0	4	0
	Erwinia phage vB_EamM_Caitlin	Spn3virus	Myoviridae		0	0	0	0	0	0	0	0	0	0	0	0		0	0	0	0	0	0	0	0	0	0	0	0	0		0	0	0	0	0	0	0	0	30	0	0	0	0
	Erwinia phage vB_EamM_ChrisDB	Spn3virus	Myoviridae		0	0	0	0	0	0	0	0	0	0	0	0		0	0	0	0	0	0	0	0	22771	0	0	0	0		0	0	0	0	0	0	0	0	342	0	0	0	0
	Erwinia phage vB_EamM_Phobos	Spn3virus	Myoviridae		0	0	0	0	0	0	0	0	0	0	0	0		0	0	0	0	0	0	0	0	0	0	0	0	0		0	0	62	0	0	11871	0	0	42	0	0	0	0
	Salmonella phage SPFM2	Spn3virus	Myoviridae		0	0	0	0	0	0	0	0	0	0	0	8		0	0	0	0	0	0	0	0	0	0	0	0	0		0	0	0	0	0	0	0	547	92785	0	0	0	0
	Salmonella virus SPN3US	Spn3virus	Myoviridae		0	0	0	0	0	0	0	0	0	0	0	13		0	0	0	0	0	0	0	0	0	0	0	0	0		0	0	0	0	0	0	0	18	4514	0	2	0	0
	Escherichia virus SUSP2	Suspvirus	Myoviridae		0	0	0	0	0	0	0	0	0	0	0	0		0	0	0	0	0	979	0	0	0	0	0	0	0		0	0	0	0	0	0	2265	0	0	0	0	0	0
	Enterobacteria phage vB_EcoM_IME340	T4virus	Myoviridae		0	0	0	0	0	0	0	0	0	0	0	0		0	0	0	0	0	0	0	0	0	0	0	12934	0		0	0	0	0	0	0	0	0	0	0	0	0	0
	Escherichia phage slur07	T4virus	Myoviridae		0	0	0	0	0	0	0	0	0	0	0	0		0	0	0	0	0	0	0	0	643	0	0	9187	0		0	0	0	0	0	0	0	0	0	0	0	0	0
	Escherichia virus C40	T4virus	Myoviridae		0	0	0	0	0	0	0	0	0	0	0	0		0	0	0	0	0	0	0	0	0	0	0	4077	0		0	0	0	0	0	0	0	0	0	0	0	0	0
	Escherichia virus Ime09	T4virus	Myoviridae		0	0	0	0	0	0	0	0	0	0	0	0		0	0	0	0	0	0	0	0	127	0	0	0	0		0	0	0	0	0	0	0	0	0	0	0	0	0
	Bacillus virus BCP78	Tsarbombavirus	Myoviridae		0	0	0	0	0	0	0	0	0	0	0	0		0	0	0	0	0	0	0	0	0	0	0	0	0		0	0	0	0	0	0	0	0	11	0	0	0	0
	Staphylococcus virus Twort	Twortvirus	Myoviridae		0	0	2	0	0	0	0	0	0	0	0	0		0	0	0	0	0	0	0	0	0	0	0	0	0		0	0	0	1	0	8	0	0	0	0	0	0	0
	Acidithiobacillus phage AcaML1	Unassigned	Myoviridae		0	0	5	5	0	2	2	0	0	10	0	1		9	0	0	0	0	0	10	3	0	0	0	11	0		15	0	2	1	0	2	0	0	6	2	0	0	0
	Acinetobacter phage AM24	Unassigned	Myoviridae		0	0	0	0	0	0	0	0	336	0	0	0		0	0	0	0	0	0	2	0	0	0	0	0	0		0	0	0	0	0	0	0	0	963	0	0	0	0
	Acinetobacter phage vB_AbaM_phiAbaA1	Unassigned	Myoviridae		0	0	0	0	0	0	0	0	550	0	0	0		0	854	0	0	0	0	0	0	0	0	0	0	0		0	0	0	0	0	0	0	0	0	0	0	0	0
	Aeromonas phage vB_AsaM-56	Unassigned	Myoviridae		0	0	0	0	0	0	0	8750	0	0	0	0		0	0	147	0	0	0	0	0	2239	0	0	15	0		0	0	0	0	0	0	0	0	0	0	0	0	0
	Aggregatibacter phage S1249	Unassigned	Myoviridae		0	0	0	247	0	0	0	0	0	0	0	0		0	0	0	0	0	0	0	0	0	0	0	2	0		0	451	0	0	0	0	0	0	0	0	0	0	0
	Bacillus phage 0305phi8-36	Unassigned	Myoviridae		0	0	0	0	0	0	0	0	0	0	0	0		0	0	0	0	0	0	0	0	0	0	0	0	0		0	0	0	0	0	0	0	0	2	0	9	0	0
	Bacillus phage AR9	Unassigned	Myoviridae		0	0	0	0	0	0	82	316	0	0	0	0		10	28	0	0	0	0	0	0	0	0	0	0	0		0	0	0	0	0	0	0	0	92	0	0	0	0
	Bacillus phage BCD7	Unassigned	Myoviridae		0	0	0	0	167	0	102	0	669	0	0	0		0	1	0	0	0	0	0	0	0	0	0	0	0		0	0	0	0	0	0	0	0	12	0	0	0	0
	Bacillus phage BM5	Unassigned	Myoviridae		7251	0	0	0	0	0	0	0	0	0	0	0		0	0	0	0	0	0	0	0	0	0	0	0	0		0	0	0	0	0	0	0	0	0	7	38	0	2
	Bacillus phage SP-15	Unassigned	Myoviridae		0	0	0	0	0	0	0	0	0	32	0	0		0	0	0	0	0	0	0	0	0	0	0	0	0		0	0	0	0	0	24	0	3	1759	0	0	0	0
	Bacillus phage vB_BpuM-BpSp	Unassigned	Myoviridae		0	0	0	0	0	0	255	175	0	0	0	0		0	0	0	0	0	0	0	0	0	0	0	0	0		0	0	0	0	0	0	92	0	1899	0	0	0	0
	Bacillus virus G	Unassigned	Myoviridae		26347	0	0	0	0	0	0	0	0	0	0	0		8	1	0	0	0	0	0	0	0	0	0	0	0		0	0	0	0	0	0	0	0	0	0	0	0	0
	Caulobacter phage Cr30	Unassigned	Myoviridae		0	0	0	0	0	0	12	0	0	0	0	0		0	0	0	0	0	0	0	20	0	0	0	0	0		0	0	0	0	0	0	0	0	0	0	0	0	0
	Clostridioides phage phiSemix9P1	Unassigned	Myoviridae		0	0	0	0	0	0	0	0	0	0	0	0		0	0	0	0	0	0	0	0	0	0	0	0	0		0	0	0	0	0	0	0	0	0	5	2	1	624
	Clostridium phage Clo-PEP-1	Unassigned	Myoviridae		918	36	0	0	5	0	96	0	3015	0	0	35		0	0	0	18674	0	310	0	0	0	893	15598	19	0		378	0	0	0	0	0	0	0	0	0	0	0	0
	Clostridium phage c-st	Unassigned	Myoviridae		0	0	29	0	0	0	0	0	0	7	0	0		2	0	0	0	2	0	89	63	0	0	0	2	0		0	0	0	0	0	4	0	0	2	0	0	0	12
	Clostridium phage phiCD506	Unassigned	Myoviridae		0	0	219	0	0	0	0	0	0	0	0	0		0	0	0	0	0	4	0	74	0	0	0	0	0		0	0	0	401	18	53	0	0	0	0	0	10	21
	Clostridium phage phiMMP04	Unassigned	Myoviridae		0	0	207	0	0	0	0	0	0	0	0	0		0	0	0	0	0	0	0	24	0	0	0	0	0		0	0	0	1226	31	237	0	0	0	0	0	4	107
	Cronobacter phage ENT47670	Unassigned	Myoviridae		0	0	4	0	0	9966	0	0	63	0	0	0		0	0	4	0	3	0	0	4	46	0	0	62	0		0	0	0	0	4	0	0	0	0	0	0	0	0
	Cronobacter phage S13	Unassigned	Myoviridae		0	0	0	0	0	0	0	0	0	0	0	0		0	0	0	0	0	0	0	0	0	0	0	0	0		0	0	0	0	0	0	212	0	0	0	0	0	0
	Cronobacter phage vB_CsaM_GAP32	Unassigned	Myoviridae		1	0	0	0	0	0	0	273	0	0	0	0		0	0	0	0	0	0	0	0	0	0	0	0	0		0	0	0	0	0	0	0	0	0	0	0	0	0
	Cyanobacteria phage AS-1	Unassigned	Myoviridae		0	0	0	51	0	0	0	0	0	1	1	0		2	0	1	0	0	0	2	0	0	0	0	3	0		1	0	0	0	0	0	0	0	0	0	0	0	0
	Cyanophage S-TIM5	Unassigned	Myoviridae		8643	0	0	0	0	0	0	0	0	0	0	0		0	0	0	0	0	0	0	0	0	0	0	0	0		0	0	0	0	0	0	0	0	0	0	0	0	0
	Edwardsiella phage GF-2	Unassigned	Myoviridae		0	0	0	0	0	0	0	0	0	0	0	0		0	0	5	0	0	0	0	0	0	0	0	0	0		0	2	0	0	0	0	0	0	0	0	0	0	0
	Edwardsiella phage PEi20	Unassigned	Myoviridae		0	0	0	0	0	0	0	0	0	0	0	0		0	0	0	0	0	0	0	12	0	0	0	0	0		0	0	0	0	0	0	0	0	0	0	0	0	0
	Edwardsiella phage PEi26	Unassigned	Myoviridae		0	0	0	0	0	0	0	0	0	0	0	0		0	0	0	0	0	6	0	0	10	0	0	0	0		0	0	0	0	0	0	0	0	0	0	0	0	0
	Enterobacteria phage ECGD1	Unassigned	Myoviridae		0	0	0	0	0	0	0	0	0	0	0	0		0	0	0	0	0	0	0	0	0	0	0	0	0		15	0	0	11	0	0	0	0	0	0	0	0	0
	Enterobacteria phage phiP27	Unassigned	Myoviridae		0	4	262	0	0	27	2	0	0	0	0	1		0	0	284	0	2	0	0	9	19	0	0	75	0		0	560	0	0	1	0	0	0	0	0	8	28	13
	Enterobacteria phage SfI	Unassigned	Myoviridae		0	0	0	0	0	0	0	0	0	0	10	0		6	0	0	0	0	0	0	0	0	0	0	150	0		0	0	0	0	0	0	0	0	8	2	0	0	0
	Enterobacteria phage SfV	Unassigned	Myoviridae		0	0	0	0	0	0	6	0	0	0	0	8		0	0	0	0	0	0	0	7	0	0	0	35	0		0	0	0	77	4	17	0	0	453	3	0	0	0
	Enterobacteria phage vB_KleM-RaK2	Unassigned	Myoviridae		0	0	0	206	0	0	0	0	0	0	0	0		0	0	0	0	0	0	0	23	0	0	0	0	0		0	12999	0	0	0	0	0	0	1553	0	0	0	0
	Enterococcus phage EFDG1	Unassigned	Myoviridae		0	2	0	0	0	3	0	0	34	12573	35404	0		0	0	13	0	36	2	2	0	0	0	2	55092	0		0	0	0	0	124	3206	0	2472	0	423	0	0	0
	Erwinia phage phiEt88	Unassigned	Myoviridae		0	0	0	0	0	3	0	0	0	1	0	0		0	0	0	0	0	0	0	0	0	0	0	2	0		0	1	0	0	0	0	0	0	0	0	0	0	0
	Erwinia phage vB_EamM_Yoloswag	Unassigned	Myoviridae		0	0	0	0	0	0	0	0	1	0	0	0		0	0	0	0	0	0	0	0	0	0	0	0	0		3	0	0	0	41	38	1433	0	20	0	0	0	0
	Escherichia phage Av-05	Unassigned	Myoviridae		0	0	0	0	0	0	0	0	517	0	0	0		0	0	6	0	0	0	0	0	10	0	0	2	0		0	0	0	0	0	15	0	0	0	0	0	0	0
	Escherichia phage phAPEC8	Unassigned	Myoviridae		0	0	0	0	0	0	0	0	0	0	0	0		0	0	0	0	0	0	0	0	0	0	0	0	0		0	0	0	0	0	0	0	0	585	0	0	0	0
	Exiguobacterium phage vB_EauS-123	Unassigned	Myoviridae		0	0	0	0	0	0	0	0	0	0	0	0		0	0	0	0	0	0	0	0	0	0	0	0	0		0	604	0	0	0	0	0	0	0	0	0	0	0
	Haemophilus phage Aaphi23	Unassigned	Myoviridae		0	0	0	0	0	0	0	0	0	0	0	0		2	0	0	0	0	0	0	0	0	0	0	0	0		0	14	0	0	0	0	0	0	0	0	0	0	0
	Klebsiella phage vB_KpnM_BIS47	Unassigned	Myoviridae		0	0	10	0	0	2	0	0	12	0	0	0		0	0	0	0	0	0	0	0	0	0	0	0	0		0	0	0	0	0	0	0	0	0	0	0	0	0
	Klebsiella phage vB_KpnM_KB57	Unassigned	Myoviridae		0	0	9	0	0	7	0	0	0	5	0	0		0	0	0	0	0	0	0	6	0	0	0	54	0		0	0	0	0	0	0	0	0	0	0	0	0	0
	Lactobacillus phage KC5a	Unassigned	Myoviridae		0	0	0	0	0	0	0	0	2	0	0	0		0	0	0	0	0	0	0	306	0	0	0	0	0		0	0	3	5905	623	62	0	0	49	0	0	15	0
	Lactobacillus phage phi jlb1	Unassigned	Myoviridae		0	0	0	0	0	0	4	0	4	0	0	0		0	0	0	0	22	0	0	107	0	0	0	0	0		1	0	2	8922	155	0	5	0	466	0	0	15	3
	Mycobacterium phage Myrna	Unassigned	Myoviridae		0	0	0	0	0	0	0	0	0	13	3	0		2	21	0	0	0	0	2	0	0	0	0	0	0		0	0	0	0	0	0	0	0	3	0	0	0	0
	Pectobacterium bacteriophage PM2	Unassigned	Myoviridae		0	0	0	0	0	0	0	0	0	0	0	0		0	0	0	0	0	0	0	0	14	0	0	0	0		0	0	0	0	0	0	0	0	0	0	0	0	0
	Pectobacterium phage ZF40	Unassigned	Myoviridae		0	0	0	0	0	0	0	0	0	0	0	0		0	0	0	0	0	0	0	0	0	0	0	11	0		0	0	0	0	0	0	0	0	0	0	0	0	0
	Phage TP	Unassigned	Myoviridae		0	0	4	0	0	0	0	0	0	8	1	0		0	0	0	0	2	0	0	3	0	0	0	137	0		0	0	0	0	0	0	9	0	0	6	0	0	2
	Pseudomonas phage PaBG	Unassigned	Myoviridae		0	0	0	0	0	0	0	0	0	0	0	0		0	0	0	0	0	0	0	0	0	0	0	7	0		0	0	0	0	0	0	0	0	0	0	0	0	0
	Pseudomonas phage phiPMW	Unassigned	Myoviridae		0	0	0	0	0	0	0	0	870	0	0	0		0	0	0	0	0	0	0	0	0	0	0	0	0		0	0	0	0	0	0	0	0	47	0	0	0	0
	Pseudomonas phage PS5	Unassigned	Myoviridae		0	0	0	0	0	0	0	0	0	1	0	0		5	0	0	0	0	0	0	0	0	0	0	15	0		1	0	0	0	0	0	0	0	0	0	0	0	0
	Pseudomonas phage vB_PsyM_KIL1	Unassigned	Myoviridae		39	0	86	0	0	0	0	0	470	0	0	0		0	0	0	0	0	0	0	0	0	0	0	0	0		0	0	0	0	0	0	0	0	0	0	0	0	0
	Ralstonia phage RP12	Unassigned	Myoviridae		0	0	0	0	0	0	0	0	0	0	0	0		0	0	0	0	0	0	0	0	0	0	0	0	0		0	0	0	0	0	3181	137	102	84	0	0	0	0
	Raoultella phage vB_RorM-ISF6	Unassigned	Myoviridae		0	0	0	0	0	0	0	0	0	0	0	0		0	0	0	0	697	0	0	0	0	0	0	2	0		0	0	0	0	316	671	0	0	2	0	0	0	0
	Salmonella phage SEN34	Unassigned	Myoviridae		0	7	1731	0	0	3	0	114	7	0	0	0		26	0	2925	0	0	32	4	431	17	2	0	3816	109		1	0	0	1	17	9	0	0	0	0	30	0	1917
	Salmonella phage ST64B	Unassigned	Myoviridae		0	0	102	0	0	0	0	0	2189	0	0	0		0	0	58	0	0	0	0	0	0	0	0	14	0		0	0	0	0	1	0	0	0	0	0	0	0	0
	Serratia phage KSP20	Unassigned	Myoviridae		0	0	1	0	0	0	0	0	0	0	0	0		0	0	0	0	0	0	0	0	0	0	0	10	0		0	0	0	0	0	0	0	0	0	0	0	0	0
	Shewanella phage SppYZU01	Unassigned	Myoviridae		0	0	0	0	3	0	8378	0	0	0	0	0		0	0	0	0	0	0	0	4039	0	0	0	0	0		0	0	0	0	0	0	0	0	0	0	0	0	0
	Shewanella sp. phage 1/4	Unassigned	Myoviridae		0	0	0	0	0	0	0	0	374	0	0	0		0	0	0	0	0	0	0	0	0	0	0	0	0		0	0	0	0	0	0	0	0	30	0	0	0	0
	Shewanella sp. phage 1/41	Unassigned	Myoviridae		0	0	0	0	0	0	0	965	0	0	0	0		0	0	0	0	0	0	0	0	0	0	0	0	0		0	9884	0	0	0	0	0	0	0	0	0	0	0
	Shewanella sp. phage 3/49	Unassigned	Myoviridae		0	0	927	0	0	0	0	284	0	0	0	0		0	0	0	0	0	0	0	0	0	0	0	0	0		0	0	0	0	0	0	0	0	0	0	0	0	0
	Shigella phage SfIV	Unassigned	Myoviridae		0	0	17	0	0	7	199	0	952	36	0	0		0	0	0	0	0	0	5	21	36	0	0	283	0		0	0	0	45	7	40	5	0	48	19	58	1	0
	Streptococcus phage EJ-1	Unassigned	Myoviridae		0	0	0	2345	0	28	6	0	130	0	0	0		0	940	0	0	0	0	0	0	0	0	0	7	0		0	4038	1910	278	58	1512	1854	9	143	0	11	18	0
	Synechococcus phage S-IOM18	Unassigned	Myoviridae		0	0	0	0	0	0	0	0	4	0	0	0		0	8	0	0	0	0	0	0	0	0	0	0	0		0	0	0	0	0	0	0	0	0	0	0	0	0
	Synechococcus phage S-SSM7	Unassigned	Myoviridae		0	0	0	0	0	0	0	0	2074	0	0	0		0	0	0	0	0	0	0	0	0	0	0	0	0		0	0	0	0	0	0	0	0	0	0	0	0	0
	Vibrio phage 11895-B1	Unassigned	Myoviridae		0	0	0	0	0	0	0	0	0	0	0	0		0	0	0	0	0	0	0	0	0	0	0	0	0		0	0	0	0	0	0	0	0	0	0	12	0	2
	Vibrio phage ICP1	Unassigned	Myoviridae		0	0	0	0	0	0	0	0	0	0	0	0		0	0	0	0	0	0	0	0	0	0	0	0	0		0	8	0	0	0	0	0	0	0	0	1871	0	0
	Vibrio phage pVa-21	Unassigned	Myoviridae		0	0	0	0	0	0	0	0	0	0	0	0		0	0	0	0	0	0	0	0	0	0	0	0	0		0	0	0	0	17	41	0	0	6	9	0	0	0
	Vibrio phage vB_VmeM-32	Unassigned	Myoviridae		9	0	0	0	0	0	0	0	27	0	0	0		0	0	0	0	0	0	0	0	0	0	0	0	0		0	0	0	0	0	0	0	0	0	0	0	0	0
	Yersinia phage phiR1-37	Unassigned	Myoviridae		0	0	0	0	0	0	11	0	0	0	0	0		0	4900	0	0	0	0	0	0	0	0	0	0	0		0	348	0	0	0	0	0	0	0	0	0	0	0
	Yersinia phage PY100	Unassigned	Myoviridae		0	0	0	0	0	0	0	0	80	0	0	0		0	0	0	0	0	0	0	29483	0	0	0	0	0		0	0	0	0	0	0	0	0	0	0	0	0	0
	Brochothrix phage A9	Unassigned Spounavirinae	Myoviridae		0	0	0	0	0	0	0	0	0	9	1	0		0	0	0	0	0	0	8	0	0	0	0	0	0		0	0	0	0	0	0	0	0	0	0	0	0	0
	Enterococcus virus phiEC24C	Unassigned Spounavirinae	Myoviridae		0	0	0	0	0	0	0	0	0	0	0	0		0	0	0	0	0	0	0	0	0	0	0	15	0		0	0	0	0	0	0	0	0	0	0	0	0	0
	Lactobacillus virus Lb338-1	Unassigned Spounavirinae	Myoviridae		0	0	0	0	0	0	0	0	0	1	0	0		0	0	0	0	0	0	0	0	0	0	0	0	0		0	0	0	11	0	27	0	0	0	0	0	0	0
	Acinetobacter phage Acj61	Unassigned Tevenvirinae	Myoviridae		0	0	0	0	0	0	0	0	0	0	28	0		0	0	36	2	4	7	4	2	0	2	8	148017	3		0	0	0	0	0	0	0	0	0	0	0	5	0
	Acinetobacter phage Acj9	Unassigned Tevenvirinae	Myoviridae		0	0	0	0	0	0	0	0	4	0	0	0		0	0	0	0	0	0	0	0	0	0	0	6	0		0	0	0	0	0	0	0	0	0	0	0	0	0
	Acinetobacter phage ZZ1	Unassigned Tevenvirinae	Myoviridae		0	0	0	0	0	0	0	0	0	0	0	0		0	0	0	0	0	0	0	0	0	0	0	0	0		0	0	0	0	0	0	0	0	56	0	0	0	0
	Aeromonas virus 65	Unassigned Tevenvirinae	Myoviridae		0	0	0	0	0	0	0	0	0	6317	0	0		0	0	0	0	0	0	0	0	0	0	0	0	0		0	0	21	0	0	0	6	0	3	0	0	0	0
	Proteus phage vB_PmiM_Pm5461	Unassigned Tevenvirinae	Myoviridae		0	0	0	0	0	0	0	0	1	8	0	0		0	0	0	0	0	0	0	7	0	0	0	0	0		0	0	0	0	0	0	0	0	0	0	0	0	0
	Serratia phage PS2	Unassigned Tevenvirinae	Myoviridae		0	0	0	0	0	0	0	0	0	0	0	0		0	0	0	0	0	0	0	0	2413	0	0	0	0		0	0	0	0	0	0	0	0	0	0	0	0	0
	Staphylococcus phage SA1	Unclassified Ounavirinae	Myoviridae		0	0	0	0	0	0	0	0	0	0	0	0		0	0	0	0	0	147	0	0	0	0	0	10	0		0	0	0	0	0	0	0	0	0	0	0	0	0
	Escherichia coli O157 typing phage 14	V5virus	Myoviridae		0	0	0	0	0	982	0	0	0	0	0	0		0	0	0	0	0	0	0	0	0	0	0	0	0		0	0	0	0	0	0	0	0	0	0	0	0	0
	Cellulophaga virus Cba172	Cba41virus	Podoviridae		587	0	0	0	0	0	0	0	0	0	0	0		0	0	0	0	0	0	0	0	0	0	0	0	0		0	0	0	0	0	0	0	0	0	0	0	0	0
	Cellulophaga virus Cba41	Cba41virus	Podoviridae		0	0	0	0	0	0	81	0	0	0	0	0		0	0	0	0	0	0	0	0	0	0	0	0	0		16	0	0	0	0	0	0	0	0	0	0	0	0
	Enterobacter phage Tyrion	Epsilon15virus	Podoviridae		0	0	67	0	0	0	0	0	7	0	9	5		0	0	6	0	0	0	2	17	2	2	0	10967	3		0	0	0	1	0	0	0	0	2	0	0	5	24
	Escherichia coli O157 typing phage 9	Epsilon15virus	Podoviridae		0	0	0	0	0	0	2143	0	1783	341	0	0		0	0	0	0	0	0	0	1101	0	0	0	85379	0		0	0	0	0	0	0	0	0	0	0	0	0	0
	Escherichia phage TL-2011b	Epsilon15virus	Podoviridae		0	1181	13	0	0	2	49	0	81	88	447	266		0	0	155	2	15	2	57	145	2	2675	2	340382	491		0	3	0	0	0	5	7	0	97	5	44	82	1654
	Escherichia virus phiV10	Epsilon15virus	Podoviridae		0	0	0	0	0	0	0	0	0	0	0	13920		0	0	0	0	0	0	0	116	0	0	0	0	0		0	0	0	0	0	0	0	0	0	0	0	0	0
	Salmonella phage SPN9TCW	Epsilon15virus	Podoviridae		0	0	1	0	0	0	0	0	0	0	0	0		0	0	0	0	3	0	0	95	0	0	0	149	0		0	0	0	0	1	0	0	0	0	0	0	0	0
	Salmonella virus Epsilon15	Epsilon15virus	Podoviridae		0	39	52	0	0	20	101	10	440	27	16	385		0	0	1	2	5	0	0	454	2	0	0	6458	0		0	0	0	0	0	0	0	0	0	0	0	0	0
	Acinetobacter phage Petty	Fri1virus	Podoviridae		0	0	1	0	0	0	0	0	0	0	0	0		0	0	0	0	0	0	2	0	0	0	0	0	0		0	1458	0	0	0	0	0	0	0	0	0	0	0
	Escherichia virus APEC5	G7cvirus	Podoviridae		0	0	3935	7	0	0	0	38	0	0	0	0		0	0	8846	3	25	1483	0	0	0	0	0	0	0		109	0	0	46835	8374	10	0	0	0	13	6	1	0
	Escherichia virus APEC7	G7cvirus	Podoviridae		0	0	4898	3	0	0	0	28	0	0	0	0		0	0	446	2	0	1352	0	0	0	0	0	0	0		13	0	2	174032	10887	0	13	0	0	0	5	116	12
	Escherichia virus EC1UPM	G7cvirus	Podoviridae		0	0	2170	7	0	0	0	721	0	0	0	0		0	0	392	4	0	4288	0	2	0	0	0	2	0		1	0	0	36952	12158	0	0	0	0	12	0	0	0
	Escherichia virus ECBP1	G7cvirus	Podoviridae		0	0	11074	0	0	0	0	34	1	0	0	0		0	0	1063	3	0	5412	0	0	0	0	0	0	0		33	0	0	45128	30935	0	0	2	2	0	0	0	0
	Escherichia virus G7C	G7cvirus	Podoviridae		0	0	13252	33	0	0	0	140	0	0	0	0		0	0	24566	8	0	2075	0	2	0	0	0	0	0		520	0	0	189264	16629	0	3047	3	2	0	16	0	6
	Escherichia virus IME11	G7cvirus	Podoviridae		0	0	22802	3801	0	0	0	4198	0	338	0	0		0	0	488	3	2	1419	0	0	0	0	0	5	0		2535	0	7	230894	21354	0	0	0	6	2	8	0	0
	Shigella virus Sb1	G7cvirus	Podoviridae		4	2	18245	3	2	1524	0	5641	0	0	0	0		0	0	6318	26	0	359	0	0	0	0	0	0	0		162	0	2	203277	68522	12357	10	0	6	0	23	10	0
	Escherichia virus K30	Kp32virus	Podoviridae		0	0	1301	0	0	0	0	0	0	0	0	0		0	0	995	0	0	0	0	1948	0	0	0	2	0		0	0	0	0	0	0	32	0	0	0	0	0	0
	Klebsiella phage vB_KpnP_BIS33	Kp32virus	Podoviridae		0	2	5720	0	0	0	0	0	0	0	0	0		0	0	9253	0	0	0	0	13	0	0	0	2	0		0	0	0	0	0	0	0	0	0	0	0	0	0
	Klebsiella phage vB_KpnP_KpV763	Kp32virus	Podoviridae		0	10	10220	0	0	0	0	0	0	0	0	0		0	0	30796	0	0	2	0	19	2	0	0	2	2		4	0	0	0	0	0	0	0	0	0	0	0	0
	Klebsiella virus K5	Kp32virus	Podoviridae		0	8	40444	0	0	2	0	0	0	0	0	0		0	0	48465	5	0	4	0	699	0	2	3	27	0		0	4	2	0	0	0	0	0	0	0	0	0	0
	Klebsiella virus Kp1	Kp32virus	Podoviridae		0	8	22781	0	0	0	0	0	0	0	1	0		0	0	18837	0	0	0	0	4	0	0	0	2	0		0	0	0	0	0	0	0	0	0	0	0	0	0
	Klebsiella phage KP-Rio/2015	Kp34viru	Podoviridae		0	0	0	0	0	1670	0	2640	0	0	0	0		0	0	0	0	61	0	0	0	629	0	0	2	0		0	0	0	0	0	0	0	0	0	0	0	0	0
	Klebsiella phage phiBO1E	Kp34viru	Podoviridae		0	0	0	0	0	1140	0	417	0	0	0	0		0	0	0	0	247	0	0	2	493	0	0	0	0		0	0	0	41	0	0	0	0	0	0	0	0	0
	Klebsiella phage vB_KpnP_KpV48	Kp34viru	Podoviridae		0	0	0	0	0	1262	0	115	0	0	0	0		0	0	0	0	5	0	0	2	520	0	0	0	0		0	0	0	0	0	0	0	0	0	0	0	0	0
	Klebsiella virus F19	Kp34viru	Podoviridae		0	0	0	0	0	1669	0	245	0	0	0	0		0	0	0	0	241	0	0	4	17	0	0	0	0		0	0	0	116	69	0	0	0	0	0	0	0	0
	Klebsiella virus K244	Kp34viru	Podoviridae		0	0	0	0	0	872	0	268	0	1	0	0		0	0	0	0	5	0	0	0	17	0	0	0	0		0	0	0	19	2	0	5	0	0	0	0	0	0
	Klebsiella virus Kp2	Kp34viru	Podoviridae		0	0	0	0	0	1610	0	3441	0	1	0	1		0	0	0	0	0	0	0	8	527	2	0	0	0		0	0	0	96	21	0	0	0	0	0	0	0	0
	Klebsiella virus KP34	Kp34viru	Podoviridae		0	0	0	0	0	670	0	45747	4	10	0	0		0	0	0	0	74	0	0	0	370	2	0	0	0		0	0	0	72	39	0	0	0	0	0	0	0	0
	Klebsiella virus KpV41	Kp34viru	Podoviridae		0	0	0	0	0	2619	0	2227	0	0	0	0		0	0	0	0	290	0	0	0	12	0	0	0	0		0	0	0	0	0	0	0	0	0	0	0	0	0
	Klebsiella virus KpV475	Kp34viru	Podoviridae		0	0	0	0	0	2651	0	579	0	0	0	0		0	0	0	0	0	0	0	0	0	0	0	0	0		0	0	0	0	0	0	0	0	0	0	0	0	0
	Klebsiella virus KpV71	Kp34viru	Podoviridae		0	0	0	0	0	87	0	8	0	0	0	0		0	0	0	0	722	0	0	0	3212	164	0	0	0		0	0	0	0	0	0	0	0	0	0	0	0	0
	Klebsiella virus SU503	Kp34viru	Podoviridae		0	0	0	0	2	2956	0	649	0	4	0	0		0	0	0	0	164	0	0	0	150	57	0	0	0		0	0	0	1	1	0	0	0	0	0	0	0	0
	Klebsiella virus SU552A	Kp34viru	Podoviridae		0	0	0	0	0	2827	0	465	0	1	0	0		0	0	0	0	178	0	0	0	700	2	0	0	0		0	0	0	200	0	0	0	0	0	0	0	0	0
	Pseudomonas virus Ab09	Lit1virus	Podoviridae		0	0	0	0	0	0	0	0	0	0	0	0		0	0	0	0	0	0	0	0	0	0	0	0	0		0	0	0	0	0	0	0	0	15	0	0	0	0
	Escherichia virus N4	N4virus	Podoviridae		0	0	6	0	0	0	0	8534	0	4	0	0		0	0	24	0	0	0	0	19	0	0	0	0	0		0	36	0	3300	79	0	0	0	0	0	40	47	0
	Enterobacteria phage 933W sensu lato	Nona33virus	Podoviridae		0	0	10	0	0	0	0	0	1247	10	10	1		0	0	0	0	0	0	0	8	0	0	0	376	0		0	0	0	0	0	3	6	0	152	4	2	0	8
	Escherichia virus PA28	Nona33virus	Podoviridae		0	0	0	0	0	0	0	0	0	1	3	1		0	0	0	0	0	0	0	0	0	0	0	0	0		0	0	0	1	0	2	4	0	0	0	0	0	3
	Stx2-converting phage 86	Nona33virus	Podoviridae		0	55	103	0	0	0	4	0	0	0	3	0		0	0	359	0	0	0	0	2	0	0	0	179	0		0	0	0	0	1	85	0	0	175	0	0	26	13
	Stx2-converting phage Stx2a_F451	Nona33virus	Podoviridae		0	0	0	0	0	0	0	0	0	0	0	0		0	0	0	0	0	0	0	0	0	0	0	18	0		0	0	0	0	0	0	5	0	0	0	0	0	0
	Proteus phage VB_PmiS-Isfahan	Nonanavirus	Podoviridae		0	0	0	0	2612	0	0	0	0	0	0	0		0	0	0	0	0	0	0	0	0	0	0	0	0		0	0	0	0	0	0	0	0	0	0	0	0	0
	Salmonella phage FSL SP-062	Nonanavirus	Podoviridae		0	0	0	0	7	0	173	2219	0	0	0	0		0	0	0	0	0	71	0	20026	0	0	0	14	0		0	0	0	0	0	0	0	0	0	0	0	0	0
	Salmonella phage vB_SenS_Sasha	Nonanavirus	Podoviridae		0	0	0	0	90	0	838	1179	315	0	0	0		0	0	0	0	0	390	0	36310	0	0	0	80	0		0	0	0	0	0	0	0	0	0	0	0	0	0
	Salmonella phage vB_SenS_Sergei	Nonanavirus	Podoviridae		0	0	0	0	1931	0	17201	1600	0	0	0	0		0	0	0	0	0	13615	0	16384	0	0	0	764	0		0	0	0	0	31	8282	0	0	0	0	0	0	0
	Salmonella virus 9NA	Nonanavirus	Podoviridae		0	0	0	0	2502	2	15250	15672	216	0	0	0		0	0	0	0	2	9255	0	274130	0	0	5	1207	0		0	0	0	0	0	23	0	0	0	0	0	0	0
	Salmonella virus SP069	Nonanavirus	Podoviridae		0	0	0	0	326	2	2809	6377	20	0	0	0		0	0	0	0	0	1587	6	4923	0	0	0	38	0		0	1	0	0	0	0	0	0	0	0	0	0	0
	Streptococcus virus Cp1	p1virus	Podoviridae		0	12924	0	122	81	0	571	0	0	364	1	0		43	10788	0	2	0	0	0	0	0	0	0	14	0		0	1459	0	0	0	0	0	0	17988	0	0	16893	0
	Streptococcus virus Cp7	p1virus	Podoviridae		0	0	0	0	14	0	56	0	0	248	1	0		0	626	0	8	0	0	0	0	0	0	0	19	0		0	763	0	0	0	0	0	0	93	0	0	0	0
	Salmonella phage SEN22	P22viru10	Podoviridae		0	17	4	0	0	144	0	0	28	4	0	0		0	0	0	0	0	0	0	2	0	0	0	248	0		0	0	0	8	0	2	0	0	34	3	0	10	0
	Salmonella phage vB_SemP_Emek	P22viru11	Podoviridae		0	0	0	0	0	55	2	0	705	9	0	13		0	0	0	0	2	0	7	6	0	3	0	32	5		0	0	0	0	0	0	0	0	0	0	39	47	0
	Salmonella virus HK620	P22viru2	Podoviridae		0	0	303	0	0	0	0	0	18323	0	0	0		0	0	26	0	12	0	7	2	0	25	0	631	0		0	0	0	6	72	6	0	0	0	0	85	326	0
	Shigella virus Sf6	P22viru3	Podoviridae		0	0	5879	0	0	0	0	0	43761	24	1	0		0	0	2089	0	1588	0	0	208	0	0	0	1316	0		0	0	0	5198	6063	9625	83	0	0	0	0	858	0
	Enterobacteria phage CUS-3	P22viru4	Podoviridae		0	0	759	0	0	6	0	0	34119	0	0	1		0	0	58	0	19	0	2	61	0	23	0	22	2		0	0	0	419	369	612	0	0	0	0	23	9	24
	Enterobacteria phage IME10	P22viru5	Podoviridae		0	0	652	0	2	9561	0	5	8627	21	0	169		0	0	56	0	1823	0	6	118	0	0	0	680	0		0	0	0	34	1223	492	0	0	0	0	0	1104	6
	Enterobacteria phage Sf101	P22viru6	Podoviridae		0	0	477	0	0	1497	0	0	61954	36	0	5		0	0	15	0	239	0	0	462	0	0	0	1513	0		0	0	0	9	316	1241	0	0	70	0	9	13	0
	Escherichia phage MSU52-L1	P22viru7	Podoviridae		0	0	0	0	0	0	0	0	7450	0	0	47		0	0	0	0	0	0	0	10	0	0	0	19	0		0	0	0	0	0	2	0	0	0	0	31	0	3
	Salmonella phage epsilon34	P22viru8	Podoviridae		0	0	0	0	0	0	0	0	1928	9	0	0		0	0	0	0	0	0	0	0	0	0	0	7	0		0	0	0	0	0	0	0	0	2	0	0	0	2
	Salmonella phage SE1 (in:P22virus)	P22viru9	Podoviridae		0	0	0	0	0	0	0	0	0	38214	0	0		0	0	0	0	0	2119	0	0	0	0	0	0	0		0	0	0	0	0	46	0	0	0	0	0	0	0
	Enterococcus phage vB_Efae230P-4	P68virus	Podoviridae		0	0	0	0	0	0	0	0	0	0	0	0		0	0	0	0	0	0	0	0	0	0	0	0	0		0	0	6482	0	0	0	0	0	0	0	0	0	0
	Enterococcus phage vB_EfaP_IME199	P68virus	Podoviridae		0	0	0	0	0	0	40	0	0	0	0	0		0	0	0	0	0	0	0	0	0	0	0	0	0		0	0	0	0	0	0	0	0	0	0	0	0	0
	Staphylococcus phage Andhra	P68virus	Podoviridae		0	0	0	0	0	0	26	0	0	0	0	0		0	0	0	0	0	2	0	0	0	0	0	0	0		0	0	0	0	0	0	0	0	0	0	0	0	0
	Bacillus phage Stitch	Phi29viru	Podoviridae		0	0	0	0	0	0	0	0	0	0	0	0		0	11	0	0	0	0	0	0	0	0	0	0	0		0	0	0	0	0	0	0	0	0	0	0	0	0
	Bacillus virus B103	Phi29viru	Podoviridae		0	0	0	0	0	0	0	0	0	0	0	0		0	0	0	0	2	0	0	0	0	0	0	0	0		0	0	0	1	609	0	0	0	0	0	27	0	0
	Bacillus virus GA1	Phi29viru	Podoviridae		0	0	0	0	0	0	0	0	0	0	0	0		752	0	0	0	0	0	0	0	0	0	0	0	0		0	0	0	0	0	0	0	0	0	0	0	0	0
	Escherichia virus Septima11	Phieco32virus	Podoviridae		0	0	0	0	0	0	0	0	0	0	0	0		0	0	0	0	0	107	0	0	0	0	0	0	0		0	0	0	0	0	0	0	0	0	0	0	0	0
	Pseudomonas virus LKA1	Phikmvvirus	Podoviridae		0	0	0	0	0	0	0	0	0	0	0	0		0	0	0	0	0	0	0	0	0	0	0	0	0		5	0	0	0	0	0	0	0	0	0	0	0	0
	Ralstonia phage RSB3	Phikmvvirus	Podoviridae		0	0	0	0	0	0	0	0	0	0	0	0		0	0	0	0	0	0	0	0	0	0	0	0	6		0	0	0	0	0	0	0	0	0	0	0	0	0
	Ralstonia virus phiAp1	Phikmvvirus	Podoviridae		0	0	0	0	0	33	0	0	0	0	0	0		0	0	0	0	0	0	0	0	0	0	0	0	0		0	0	0	0	0	0	0	0	0	0	0	0	0
	Shigella virus 7502Stx	Pocjvirus	Podoviridae		0	0	0	0	0	0	0	0	0	0	0	0		0	0	0	0	0	0	0	0	0	0	0	27	0		0	0	0	0	0	17	0	0	0	0	0	0	0
	Shigella virus POCJ13	Pocjvirus	Podoviridae		0	0	0	0	0	0	0	0	0	0	0	0		0	0	0	0	0	0	0	0	0	0	0	0	0		0	0	0	0	0	0	0	0	0	0	0	0	27
	Brucella virus Tb	Prtbvirus	Podoviridae		0	0	0	0	0	32	0	0	0	0	0	0		0	0	0	0	0	0	0	0	0	0	0	0	0		0	0	0	0	0	0	0	0	0	0	0	0	0
	Citrobacter phage SH1	T7virus	Podoviridae		0	0	0	0	0	0	0	0	0	0	0	0		0	0	0	0	0	0	0	0	0	0	0	0	0		0	0	0	0	0	0	0	0	0	0	625	0	0
	Delftia phage IME-DE1	T7virus	Podoviridae		0	0	0	0	0	0	0	0	0	0	0	0		0	0	0	0	0	0	0	0	0	0	0	0	0		0	0	0	0	0	0	0	0	0	0	16341	0	0
	Escherichia phage ECA2	T7virus	Podoviridae		0	0	0	0	0	0	0	0	0	0	0	0		0	0	0	0	0	0	0	0	0	0	0	0	0		0	0	0	0	0	0	0	0	0	0	8933	0	0
	Escherichia phage LM33_P1	T7virus	Podoviridae		0	96413	8885	0	553	0	2708	0	18	6751	25	6		4	0	2998	22910	20	1378	2	84485	2	2	0	7	2		0	0	0	1	17	0	0	0	0	25	0	0	0
	Escherichia phage ST31	T7virus	Podoviridae		0	0	0	5	0	0	0	0	0	0	0	0		0	34	0	0	61096	0	2	0	0	0	3	6	2		0	4	0	0	102215	2	6	2	0	0	5	5	2
	Escherichia phage vB_EcoP_GA2A	T7virus	Podoviridae		0	0	0	0	0	0	0	0	0	0	0	0		0	0	53	0	0	0	0	0	0	0	0	0	0		0	0	0	0	0	0	0	0	0	0	9027	0	0
	Ralstonia phage RSB2	T7virus	Podoviridae		0	0	0	0	0	0	0	0	0	0	0	0		0	0	0	0	0	0	0	0	0	0	0	0	0		0	0	0	0	0	0	0	0	0	0	12216	0	0
	Stenotrophomonas phage IME15	T7virus	Podoviridae		0	0	0	0	0	0	0	0	0	0	0	0		0	0	0	0	0	0	0	0	0	0	0	0	0		0	0	0	0	0	0	0	0	0	0	29	0	0
	Vibrio phage ICP3	T7virus	Podoviridae		0	0	0	0	0	0	0	0	0	0	0	0		0	0	0	0	0	0	0	0	0	0	0	0	0		0	0	0	0	0	0	0	0	0	0	15913	0	0
	Yersinia phage vB_YenP_AP10	T7virus	Podoviridae		0	0	17	0	0	0	0	0	0	0	0	0		0	0	22	0	0	0	0	0	0	0	0	0	0		0	0	0	0	0	0	0	0	0	0	23809	0	0
	Enterobacteria phage VT2phi_272	Tl2011virus	Podoviridae		0	0	1	0	0	0	0	0	203	1	1	0		0	0	0	2	0	0	0	3	0	0	0	353	0		0	0	0	0	0	2	2	0	26	0	4	0	0
	Shigella virus VASD	Tl2011virus	Podoviridae		0	0	0	0	0	0	0	0	0	0	0	0		0	0	0	0	0	0	0	0	0	84	0	10	0		0	0	0	0	0	119	0	0	83	0	0	1	0
	Actinomyces virus Av1	Unassigned Picovirinae	Podoviridae		47286	0	0	0	0	0	0	0	0	0	0	0		0	0	0	0	0	0	0	0	0	0	0	3	325		238	0	0	0	0	0	0	3728	0	485	0	0	11
	Clostridium phage phi24R	Unassigned Picovirinae	Podoviridae		0	0	0	0	0	0	0	0	0	0	0	0		0	0	0	0	0	0	0	0	0	0	0	0	3		0	0	0	0	0	0	0	0	15	0	0	0	0
	Clostridium phage phiCPV4	Unassigned Picovirinae	Podoviridae		0	0	0	0	0	0	0	0	113	0	0	0		0	0	0	0	0	0	0	0	0	0	0	0	0		0	0	0	0	0	0	0	0	0	0	0	0	0
	Enterococcus phage EF62phi	Unassigned Picovirinae	Podoviridae		0	18	0	0	0	0	0	0	378	0	0	0		0	0	0	0	0	0	0	4511	0	0	0	16	0		0	0	0	0	0	4	0	0	71	13	0	0	0
	Lactoccocus phage WP-2	Unassigned Picovirinae	Podoviridae		0	0	0	0	0	0	0	0	0	0	0	0		31	0	0	0	0	0	0	0	0	0	0	0	0		0	0	0	0	0	0	0	0	0	0	0	0	0
	Lactococcus phage asccphi28	Unassigned Picovirinae	Podoviridae		0	0	0	0	0	0	0	0	0	0	0	0		0	0	0	0	0	0	0	0	0	0	0	0	5		0	0	0	0	0	0	0	0	0	0	0	0	0
	Weissella phage phiYS61	Unassigned Picovirinae	Podoviridae		0	0	0	0	0	0	0	0	0	0	0	0		0	0	0	0	0	0	0	0	0	0	0	0	12		0	0	0	0	0	8	0	0	0	0	0	0	0
	Achromobacter phage JWAlpha	Unclassified	Podoviridae		0	0	0	0	0	0	0	0	0	0	0	0		0	0	0	0	0	0	0	4	0	0	0	0	0		0	0	0	0	0	0	0	0	0	0	0	0	0
	Acinetobacter phage Presley	Unclassified	Podoviridae		0	0	0	0	0	0	0	0	0	0	0	0		0	0	0	0	0	0	0	65270	0	0	0	0	0		0	0	0	0	0	0	0	0	0	0	0	0	0
	Aeromonas phage phiARM81mr	Unclassified	Podoviridae		0	0	1	1	0	2	0	0	0	18	1	0		39	0	0	0	0	0	30	2	0	0	0	2	0		1	0	5	0	0	0	0	0	0	9	0	0	0
	Cellulophaga phage phi18:3	Unclassified	Podoviridae		0	4098	0	0	0	0	0	0	0	0	0	0		0	0	0	0	0	0	0	0	0	0	0	0	0		0	0	0	0	0	0	0	0	0	0	0	0	0
	Cellulophaga phage phi38:1	Unclassified	Podoviridae		0	0	0	0	0	0	0	0	12	0	0	0		0	2072	0	0	0	0	0	0	0	0	0	0	0		0	0	0	0	0	0	0	0	0	0	0	0	0
	Citrobacter phage CVT22	Unclassified	Podoviridae		0	0	0	0	0	97	0	0	0	0	0	0		0	0	0	0	0	0	0	0	0	0	0	0	0		0	0	4	0	0	0	0	0	0	0	17	0	0
	Cronobacter phage vB_CsaP_Ss1	Unclassified	Podoviridae		0	0	0	0	0	0	0	0	1	1	0	0		2	0	0	0	0	0	2	2	0	0	0	2	0		0	0	0	0	0	0	0	0	0	0	0	0	0
	Erwinia phage PEp14	Unclassified	Podoviridae		0	0	0	0	0	0	0	97	0	0	0	0		0	0	0	0	0	0	0	0	0	0	0	0	0		0	0	0	0	0	0	0	0	0	0	0	0	0
	Escherichia phage Pollock	Unclassified	Podoviridae		0	0	0	0	0	11839	0	4181	28	3	0	0		0	0	0	0	1106	0	0	23	0	0	0	0	0		0	0	0	57	2576	218	0	0	193	0	474	19296	0
	Klebsiella phage 6 LV-2017	Unclassified	Podoviridae		0	0	0	0	0	0	0	4	0	0	0	0		0	0	0	0	0	0	0	0	0	0	0	1376	0		0	0	0	0	0	0	0	0	0	0	0	0	0
	Lactococcus virus KSY1	Unclassified	Podoviridae		63	9994	0	0	0	0	3883	7	0	33	0	0		2008	0	38	0	0	0	30	0	323	0	0	55	36		0	0	260764	0	0	8	36	6	297783	230	30	17323	3
	Pseudoalteromonas phage pYD6-A	Unclassified	Podoviridae		26	0	0	0	0	0	0	0	0	0	0	0		0	0	0	0	0	0	0	0	0	0	0	0	0		0	0	0	0	0	0	0	0	0	0	0	0	0
	Pseudomonas phage PaP2	Unclassified	Podoviridae		0	0	0	0	0	0	0	0	91	0	0	0		0	0	0	0	0	0	0	0	0	0	0	0	0		0	0	0	0	0	0	0	0	0	0	13	0	0
	Ralstonia phage RSK1	Unclassified	Podoviridae		0	0	0	0	0	0	0	0	0	0	0	0		0	0	0	0	0	0	0	0	0	0	0	0	0		0	0	0	2201	0	0	0	0	0	0	0	0	0
	Rhodoferax phage P26218	Unclassified	Podoviridae		0	0	0	0	0	0	0	0	0	0	0	0		11	0	0	0	0	0	0	0	0	0	0	0	0		0	0	0	0	0	0	0	0	0	0	0	0	0
	Salmonella phage 29485	Unclassified	Podoviridae		0	0	137	0	0	189	0	2	18	0	0	0		0	0	0	0	0	0	4	2	0	0	0	137	0		0	1	0	136	8	3	0	0	0	0	0	0	0
	Salmonella phage FSL SP-058	Unclassified	Podoviridae		0	0	0	0	0	0	0	8640	0	0	0	0		0	0	0	0	27	0	0	146	0	0	0	0	0		0	0	0	2055	188	28847	2	0	0	0	737	1535	2
	Salmonella phage FSL SP-076	Unclassified	Podoviridae		0	0	0	0	0	0	0	67	0	0	0	0		0	0	0	0	21	12	0	4	0	0	0	0	0		0	0	0	1923	177	34058	3	0	0	0	389	736	0
	Streptococcus phage phi30c	Unclassified	Podoviridae		0	0	0	0	0	2	0	0	4	0	0	0		0	0	0	0	0	2	0	0	0	0	0	66	0		0	0	9	0	0	6	0	0	0	0	0	0	0
	Streptococcus phage phi5218	Unclassified	Podoviridae		0	0	0	7	0	0	22	0	110	0	0	0		0	51	0	0	0	0	0	0	0	0	0	0	0		0	429	0	0	0	0	0	0	0	0	5	0	0
	Streptococcus phage phiJH1301-1	Unclassified	Podoviridae		0	0	0	0	0	0	2	0	0	0	0	0		0	1	0	0	0	0	0	0	0	0	0	7	0		0	0	76	0	0	0	0	0	0	0	0	0	0
	Streptococcus phage phiZJ20091101-3	Unclassified	Podoviridae		0	0	0	0	0	0	5	0	0	1	7	0		0	0	0	0	0	0	0	3	0	0	0	42	0		0	0	12	0	0	0	0	0	0	0	0	0	0
	Streptococcus phage Str-PAP-1	Unclassified	Podoviridae		0	0	0	0	0	0	2	0	4	0	0	0		0	0	0	0	0	0	29	0	0	0	0	0	0		0	213	0	0	0	0	0	0	0	0	0	0	0
	Vibrio phage JA-1	Unclassified	Podoviridae		0	0	0	0	0	0	0	0	0	0	0	0		0	0	0	0	0	0	0	0	0	0	0	0	0		0	0	0	0	0	0	0	0	74	0	0	0	0
	Vibrio phage VvAW1	Unclassified	Podoviridae		0	0	0	0	0	0	0	0	0	0	0	0		0	0	0	0	0	0	0	0	0	0	0	5	0		0	0	0	0	0	0	0	0	0	0	0	0	0
	Enterobacter phage phiKDA1	Unclassified	Podoviridae		0	0	0	0	0	1465	0	0	0	0	0	0		0	0	0	0	0	0	445	0	17	0	0	2	0		0	0	0	0	1	11	0	0	0	0	0	0	0
	Pantoea virus Limelight	Unclassified	Podoviridae		0	0	12	0	0	1201	0	2	0	0	0	0		0	0	0	0	2	0	0	0	0	0	0	0	0		0	0	0	0	16	0	0	0	0	0	0	0	0
	Proteus phage PM 75	Unclassified	Podoviridae		0	0	0	0	0	0	0	0	0	0	0	0		0	0	0	0	0	0	0	0	0	0	0	0	0		0	10365	0	0	0	0	0	0	0	0	0	0	0
	Lactococcus phage D4412	C2viru	Siphoviridae		0	0	0	0	0	0	0	0	0	0	0	0		0	0	0	0	0	0	0	0	0	0	55	10419	0		0	0	0	0	0	0	0	0	0	0	0	0	0
	Lactococcus phage M6162	C2viru	Siphoviridae		0	0	0	0	0	0	0	0	0	0	0	0		0	0	0	0	0	0	0	0	0	0	7138	9399	0		0	0	0	0	0	0	0	0	0	0	0	0	0
	Lactococcus phage M6165	C2viru	Siphoviridae		0	0	0	0	0	0	0	0	0	0	0	0		0	0	0	0	0	0	4	0	0	0	0	1172	0		0	0	0	0	0	0	0	0	0	0	0	0	0
	Lactococcus virus c2	C2viru	Siphoviridae		0	0	0	0	0	2	64	0	0	0	0	3690		0	0	1	0	0	0	3073	0	12	0	284	37485	0		0	0	0	0	0	0	0	0	0	0	0	0	0
	Cellulophaga virus ST	Cbastvirus	Siphoviridae		0	0	0	0	0	0	0	0	0	0	0	0		0	34	0	0	0	0	0	0	34	0	0	0	0		0	54	0	0	0	0	0	0	0	0	0	0	0
	Salmonella phage 118970_sal1	Chivirus	Siphoviridae		0	0	0	0	0	0	0	0	0	0	0	0		0	0	0	0	0	0	0	0	0	0	0	0	0		0	0	0	0	0	39	0	0	0	0	0	0	0
	Salmonella phage 35	Chivirus	Siphoviridae		0	0	0	0	0	0	0	0	0	0	0	0		0	0	0	0	0	0	0	0	0	22	0	0	0		0	0	0	0	0	0	0	0	0	0	0	0	0
	Mycobacterium virus Gaia	Gaiavirus	Siphoviridae		0	0	0	0	0	0	0	0	18	0	0	0		0	0	0	0	0	0	0	0	0	0	0	0	0		0	0	0	0	0	0	0	0	0	0	0	0	0
	Arthrobacter virus Captnmurica	Gordonvirus	Siphoviridae		0	0	0	0	0	0	0	0	0	0	0	0		2	0	0	0	0	0	0	0	0	4947	0	0	0		0	0	0	0	0	0	0	0	0	0	0	0	0
	Arthrobacter virus Gordon	Gordonvirus	Siphoviridae		0	0	0	0	0	0	0	0	0	0	0	0		0	0	0	0	0	0	0	0	0	0	0	0	0		5	0	0	0	0	0	0	0	0	0	0	0	0
	Escherichia virus HK578	Hk578virus	Siphoviridae		0	0	0	0	0	0	0	0	0	0	0	0		0	0	0	0	0	0	0	4	0	0	0	0	0		0	0	0	0	0	0	0	0	0	0	0	0	0
	Sodalis virus SO1	Hk578virus	Siphoviridae		0	0	0	0	0	0	0	0	0	0	0	0		0	0	0	0	2	0	0	8	0	0	0	0	0		0	0	0	0	0	0	0	0	0	0	0	0	0
	Cronobacter phage ENT39118	Hk97virus	Siphoviridae		0	0	149	0	0	11	0	0	0	0	0	0		0	0	10	0	0	0	0	3	0	0	0	6	0		0	0	0	0	0	0	0	0	0	0	0	0	0
	Enterobacteria phage HK140	Hk97virus	Siphoviridae		0	0	168	0	0	5	0	0	853	1	0	4		0	0	0	0	60	0	2	2	0	0	0	120	9		0	0	0	1342	787	1512	0	0	0	2	0	148	0
	Enterobacteria phage HK446	Hk97virus	Siphoviridae		0	0	0	0	0	55	0	0	0	0	15	0		0	0	0	0	0	0	0	54	4	0	0	55	0		0	9	0	0	0	0	0	0	0	0	0	238	0
	Enterobacteria phage HK544	Hk97virus	Siphoviridae		0	0	14	0	0	0	0	0	1243	0	0	0		0	0	49	0	108	0	0	18	0	0	0	2	165		0	0	0	199	175	316	9	0	16	5	8	0	969
	Enterobacteria phage HK633	Hk97virus	Siphoviridae		0	0	718	0	0	0	0	0	11	1	0	0		0	0	0	0	0	0	0	2	5	0	0	107	0		0	99	0	1114	0	88	0	0	0	0	0	0	0
	Enterobacteria phage mEp235	Hk97virus	Siphoviridae		0	0	164	0	0	133	0	0	18518	0	1	0		0	0	1	0	0	0	4	8	4	0	0	53	0		0	134	0	0	0	0	0	0	0	0	0	0	0
	Enterobacteria phage mEpX1	Hk97virus	Siphoviridae		0	0	2208	0	0	28	0	0	35	0	0	0		0	0	204	0	88	0	0	144	0	0	0	0	0		0	0	0	27	55	201	0	0	0	0	0	0	0
	Enterobacteria phage mEpX2	Hk97virus	Siphoviridae		0	0	0	0	0	0	0	0	1241	0	0	0		0	0	0	0	0	0	0	10	0	0	0	0	0		0	0	0	0	0	0	0	0	0	0	0	618	0
	Enterobacterial phage mEp390	Hk97virus	Siphoviridae		0	0	32	0	0	354	0	156	0	0	1	0		0	0	19	0	0	0	7	31	5	0	0	223	0		0	0	0	0	0	0	0	0	0	0	0	0	0
	Escherichia phage HK75	Hk97virus	Siphoviridae		0	0	238	0	0	0	0	0	352	0	0	0		0	0	13	0	0	0	0	0	0	0	0	85	0		0	0	0	23	222	15	0	0	0	0	0	0	922
	Brevibacillus virus Jenst	Jenstvirus	Siphoviridae		0	0	0	0	0	0	0	0	0	0	0	0		18	0	0	0	0	0	0	0	0	0	0	0	0		0	0	0	0	0	0	0	0	0	0	0	0	0
	Salmonella phage LPSE1	Jerseyvirus	Siphoviridae		0	4	26	0	0	0	7	0	0	0	0	0		0	0	0	0	2	0	0	9	0	0	0	0	0		0	0	0	0	0	0	0	0	0	0	0	0	0
	Salmonella phage SE40	Jerseyvirus	Siphoviridae		0	41	110	0	4	0	4	0	0	5	0	0		0	0	10	2	41	0	0	19	0	0	0	0	0		0	0	0	0	0	0	0	0	0	0	0	0	0
	Salmonella phage STP03	Jerseyvirus	Siphoviridae		0	10680	368	0	1060	0	2464	0	15	402	19	0		0	0	327	1638	1559	1335	0	5083	0	0	0	0	0		0	0	0	0	0	0	0	0	0	5	0	6	0
	Salmonella virus AG11	Jerseyvirus	Siphoviridae		0	51	93	0	308	0	37	0	24	18	0	0		0	0	27	0	21	0	0	35	0	0	0	0	0		0	0	0	0	0	0	0	0	8	0	0	3	0
	Salmonella virus Jersey	Jerseyvirus	Siphoviridae		0	6720	2269	116	359	2	2535	2	60	2946	13	0		0	0	5506	8259	384	301	0	3050	0	0	2	5	0		0	0	0	0	1	341	0	0	2	0	0	1266	0
	Salmonella virus LSPA1	Jerseyvirus	Siphoviridae		0	2262	11250	1	2991	25	1166	7114	339	149	4	4		0	0	1002	141	386	137	0	3029	0	0	0	0	0		0	0	0	1	10	0	0	0	439	2	0	1043	0
	Salmonella virus SETP13	Jerseyvirus	Siphoviridae		0	153	897	0	14	0	169	0	0	47	0	0		0	0	155	155	149	195	0	714	0	0	0	0	0		0	0	0	2	0	0	0	0	11	0	0	15	0
	Salmonella virus SS3e	Jerseyvirus	Siphoviridae		0	605	1438	0	164	0	1085	0	15	441	9	0		0	0	1031	363	1126	523	0	632	0	0	0	0	0		0	0	0	0	0	0	0	0	0	0	0	3	0
	Escherichia phage G AB-2017	K1gvirus	Siphoviridae		0	201842	119269	66	14287	242	705979	1559	757	92447	597	4		9	8	285823	179766	317145	10133	5	122026	5	3	32	35	6		7	0	25	23	163	0	0	5	739	50	2	26716	0
	Escherichia phage L AB-2017	K1gvirus	Siphoviridae		0	24532	83429	192	11458	17030	86527	5	1660	49907	127	1		0	0	134437	20985	27702	6474	2	104375	0	2	6	12	0		1	0	4	13	90	0	0	0	52	5	0	5600	0
	Escherichia phage P AB-2017	K1gvirus	Siphoviridae		0	12019	91905	1	961	2	8973	704	71	2007	84	0		0	1	30064	753	1000	466	0	24502	0	0	0	12	0		1	0	4	13	30	0	0	0	2660	0	0	102	0
	Escherichia virus K1G	K1gvirus	Siphoviridae		0	39408	24618	1	14977	313	131944	34942	2216	112895	136	0		0	4	8915	18912	99354	4940	2	136442	0	2	11	5	5		0	1	0	1	1	0	0	0	62	20	0	3098	0
	Escherichia virus K1H	K1gvirus	Siphoviridae		0	15588	39410	82	1086	2	2434	103	11	16969	98	0		0	0	23657	284	9827	211	0	40012	0	0	0	0	0		0	0	0	0	59	0	0	0	0	0	0	424	0
	Escherichia virus K1ind1	K1gvirus	Siphoviridae		0	96927	63238	133	16884	310	98941	2188	4455	39242	4687	0		0	1	82935	37378	68455	41193	0	83678	0	12	0	27	0		0	0	6	69	179	0	0	0	2622	0	0	19914	0
	Escherichia virus K1ind2	K1gvirus	Siphoviridae		0	1105	834	0	74	0	1965	0	1	451	0	0		0	0	883	410	1563	403	0	1083	0	0	0	0	0		0	0	0	0	0	0	0	0	47	0	0	59	0
	Escherichia virus HK022	k97virus	Siphoviridae		0	0	132	0	0	0	0	0	31	0	0	0		0	0	6	0	6516	0	0	0	0	0	0	223	0		0	0	0	8	2861	0	0	0	0	0	0	1	0
	Escherichia virus HK97	k97virus	Siphoviridae		0	0	0	0	0	0	0	0	4145	0	0	0		0	0	0	0	0	69	0	87	0	0	0	0	0		0	0	0	0	0	0	0	0	0	0	0	0	0
	Enterobacter virus F20	Kp36virus	Siphoviridae		0	0	0	0	0	0	0	0	0	0	0	0		0	0	0	0	0	0	0	0	0	0	0	32	0		0	0	0	0	0	0	0	0	0	0	0	0	0
	Klebsiella phage vB_KpnS_KpV522	Kp36virus	Siphoviridae		0	0	0	0	0	0	0	0	0	0	0	0		0	0	0	0	0	0	0	0	0	0	59	70	0		0	0	0	0	0	0	0	0	0	0	0	0	0
	Klebsiella virus 1513	Kp36virus	Siphoviridae		0	2	0	0	0	0	0	18005	0	1	0	0		0	0	0	0	109	0	0	0	0	0	0	0	0		0	0	0	119	18	94	0	0	25	0	0	0	0
	Klebsiella virus KP36	Kp36virus	Siphoviridae		0	0	0	0	0	0	0	0	0	0	0	0		0	0	0	0	0	0	0	0	0	0	2	4073	0		0	0	0	0	0	0	0	0	0	0	0	0	0
	Klebsiella virus Sushi	Kp36virus	Siphoviridae		0	0	1253	0	0	0	0	0	0	0	0	0		0	0	0	0	0	0	0	0	0	0	808	11136	0		0	0	0	0	0	0	0	0	0	0	0	0	0
	Enterobacteria phage 82	Lambdavirus	Siphoviridae		0	0	1	0	0	0	0	0	0	0	0	0		0	0	0	0	0	0	0	6	0	0	0	167	0		0	0	0	0	0	0	0	0	142	6	0	0	0
	Enterobacteria phage H-19B	Lambdavirus	Siphoviridae		0	19	0	0	0	0	0	0	14	0	0	0		0	0	0	0	0	0	0	2	0	0	0	9	0		1	0	0	15	0	857	0	0	266	0	0	0	0
	Enterobacteria phage H19J	Lambdavirus	Siphoviridae		0	0	0	0	0	0	0	0	1	0	0	0		2	0	0	0	0	0	0	0	0	0	0	10	0		0	0	0	0	0	0	0	0	0	0	2	0	0
	Enterobacteria phage HK629	Lambdavirus	Siphoviridae		0	0	0	0	0	0	0	0	9288	0	0	32		0	0	24	0	26	0	0	0	0	0	0	3641	0		0	0	0	90	32	0	0	0	0	0	3	4	0
	Enterobacteria phage PA-2	Lambdavirus	Siphoviridae		0	0	0	0	0	0	0	0	0	0	0	0		0	0	0	0	4	0	0	0	0	0	0	49	0		0	0	0	0	1	0	0	0	20	2	0	0	3
	Escherichia virus Lambda	Lambdavirus	Siphoviridae		0	59	318	0	0	2	18	0	4	56	4	0		0	0	2	0	5	0	0	48	0	0	0	1985	65		0	0	0	0	0	833	18	0	2481	69	0	0	1769
	Phage 21	Lambdavirus	Siphoviridae		0	2	1	0	3	14	4	0	0	15	155	24		0	0	0	0	9	6	2	2	12	0	0	716	0		0	0	0	1	3	0	0	0	29	6	32	167	6
	Stx1-converting phage phi-O153	Lambdavirus	Siphoviridae		0	0	0	0	0	0	0	0	0	0	0	0		0	0	0	0	0	0	0	0	0	0	0	3	0		0	0	0	0	0	8	0	0	5	0	0	0	0
	Leuconostoc virus P793	Lmd1virus	Siphoviridae		0	0	0	0	0	0	0	0	0	0	0	0		0	0	0	0	0	0	0	0	0	0	0	0	0		0	0	0	0	0	0	0	0	2	0	31	0	0
	Arthrobacter virus Circum	Mudcatvirus	Siphoviridae		0	0	0	0	0	0	0	0	0	0	0	0		0	0	0	0	0	0	0	0	0	3013	0	0	0		0	0	0	0	0	0	0	0	0	0	0	0	0
	Escherichia virus N15	N15virus	Siphoviridae		0	0	9	0	0	0	0	0	0	0	0	0		0	0	13	0	0	0	0	0	0	0	0	6	0		0	0	0	0	0	0	0	0	0	0	0	0	0
	Pseudomonas virus NP1	N15virus	Siphoviridae		0	0	0	3	0	0	0	0	0	0	0	0		0	0	0	0	0	0	0	0	0	0	0	0	0		0	0	0	0	0	0	0	0	0	2	2	0	0
	Escherichia virus 9g	Nonagvirus	Siphoviridae		0	0	0	0	0	0	0	0	335	5166	0	1		0	0	0	0	0	6	0	31	0	0	0	3	0		0	0	0	0	0	0	2	0	0	0	0	0	0
	Escherichia virus JenK1	Nonagvirus	Siphoviridae		0	2	0	7	8	14	0	0	100	282553	1	1		0	4	0	0	0	41	0	0	0	0	0	0	0		0	0	0	0	0	0	0	0	0	0	9	0	0
	Escherichia virus JenP1	Nonagvirus	Siphoviridae		0	0	0	0	0	0	0	0	0	9954	6	0		0	0	0	0	0	9	0	2	0	0	0	0	0		0	0	0	0	0	0	0	0	0	0	0	0	0
	Escherichia virus JenP2	Nonagvirus	Siphoviridae		0	0	22	0	0	2	0	0	0	20974	0	0		2	0	0	0	0	3407	0	0	0	0	5	0	0		0	0	0	0	0	0	0	0	6	0	0	0	0
	Propionibacterium phage PHL082M00	Pa6virus	Siphoviridae		0	0	0	0	0	0	0	0	0	0	0	6		0	0	0	0	0	0	0	0	0	0	0	0	0		0	0	0	0	0	0	0	0	0	0	0	0	0
	Propionibacterium virus P100A	Pa6virus	Siphoviridae		0	0	0	0	0	0	0	0	0	0	0	0		0	25	0	0	0	0	0	0	0	0	0	0	0		0	0	0	0	0	0	0	0	0	0	0	0	0
	Propionibacterium virus PHL041M10	Pa6virus	Siphoviridae		0	0	0	0	0	0	0	0	0	0	0	0		0	0	0	0	0	0	0	0	0	0	0	0	0		7	0	0	0	0	0	0	0	0	0	0	0	0
	Propionibacterium virus PHL111M01	Pa6virus	Siphoviridae		0	0	0	0	0	0	0	0	0	0	0	0		0	11	0	0	0	0	0	0	0	0	0	0	0		0	0	0	0	0	0	0	0	0	0	0	0	0
	Propionibacterium virus PHL112N00	Pa6virus	Siphoviridae		0	0	0	0	0	0	0	0	0	0	0	6		0	0	0	0	0	0	0	0	0	0	0	0	0		0	0	0	0	0	0	0	0	0	0	0	0	0
	Propionibacterium virus SKKY	Pa6virus	Siphoviridae		0	0	0	0	0	0	0	0	0	0	0	12		0	0	0	0	0	0	0	0	0	0	0	0	0		0	0	0	0	0	0	0	0	0	0	0	0	0
	Rhodococcus virus Pepy6	Pa6virus	Siphoviridae		0	0	0	0	0	0	0	0	0	0	0	0		0	0	0	0	0	0	0	0	0	25	0	0	0		0	4	0	0	0	0	0	0	0	0	0	0	0
	Rhodococcus virus Poco6	Pa6virus	Siphoviridae		0	0	0	0	0	0	0	0	0	0	0	0		1866	0	0	0	0	0	0	0	0	32	0	0	0		0	0	0	0	0	0	0	0	0	0	0	0	0
	Enterococcus virus FL1	Phietavirus	Siphoviridae		0	228	0	0	0	0	12	0	0	0	0	25		0	0	0	0	0	19	0	46	0	0	0	15	0		0	0	0	0	0	11	0	0	102	0	2	0	0
	Staphylococcus phage IME1318_01	Phietavirus	Siphoviridae		0	0	5	0	0	0	0	0	0	0	0	0		0	246	0	0	0	0	0	0	0	0	0	20	0		6	0	13	0	0	0	0	0	0	0	2	0	0
	Staphylococcus phage IME1348_01	Phietavirus	Siphoviridae		0	2	2	0	0	0	0	0	0	0	0	0		0	794	0	0	0	0	0	0	0	0	0	0	0		0	0	0	0	0	2	0	0	0	0	0	0	0
	Staphylococcus phage IME1365_01	Phietavirus	Siphoviridae		0	0	0	0	0	10	0	0	0	0	1	0		0	0	0	0	0	0	0	0	0	0	0	0	0		0	0	0	0	0	4	0	0	0	9	4	0	0
	Staphylococcus phage StauST398-5	Phietavirus	Siphoviridae		0	0	0	0	0	0	0	0	0	0	0	0		0	655	0	0	0	0	0	0	0	0	0	0	0		0	0	0	0	0	0	0	0	0	0	0	0	0
	Staphylococcus phage StB27	Phietavirus	Siphoviridae		0	0	0	0	2	0	0	0	0	0	4	0		0	1004	0	0	0	0	0	0	0	0	0	9	0		0	0	56	0	0	18	0	0	0	0	0	1	0
	Staphylococcus virus IPLA5	Phietavirus	Siphoviridae		0	0	60	501	0	0	4	0	0	0	0	0		0	127	3	0	0	0	0	0	0	0	0	0	0		0	0	0	0	0	0	0	0	0	0	0	0	0
	Staphylococcus virus IPLA7	Phietavirus	Siphoviridae		0	0	2	7	0	0	0	0	0	0	0	0		0	1296	0	0	0	0	0	0	0	0	0	0	0		0	1871	0	0	0	4	0	0	0	0	0	0	0
	Enterococcus virus FL3	Pis4avirus	Siphoviridae		0	10	0	0	2	0	0	0	1	0	0	0		2	0	0	0	4	0	0	21	0	0	0	1377	0		0	0	0	37	0	210	0	121	935	158	0	0	0
	Klebsiella phage YX3973	Pis4avirus	Siphoviridae		0	2	4	1	0	29568	2	30983	12	4	2	20		0	21	0	0	8441	0	2	14	36779	1	2	779	0		0	4	4	18	10502	374	2	0	330	0	0	0	0
	Salmonella phage 64795_sal3	Pis4avirus	Siphoviridae		0	4	1	2	3	60670	3	3917	40	1	1	0		0	17	0	0	33962	0	5	63	498	0	0	5	0		0	0	0	0	19978	335	6	0	1358	0	0	0	0
	Salmonella phage IME207	Pis4avirus	Siphoviridae		0	1	0	1	0	327268	3	18141	17	4	1	1		0	40	0	0	104083	0	2	14	20062	0	0	6	0		0	0	6	0	151332	105	3	0	13438	0	0	0	0
	Salmonella phage LPST10	Pis4avirus	Siphoviridae		1	4	1434	9	2	63194	2	262	4	10	1	12		0	186	5	0	46906	0	0	0	0	49	0	44	1		0	0	2	5415	24214	114	4	0	1408	0	4	0	0
	Salmonella phage Vi II-E1	Pis4avirus	Siphoviridae		0	0	0	0	0	258774	0	15302	0	0	0	0		0	1	0	0	94058	0	0	0	16754	0	0	38	0		0	0	0	0	128848	126	0	0	11847	0	0	0	0
	Vibrio phage pYD38-A genomic sequence	Pis4avirus	Siphoviridae		2	53	109	42	21	50917	57	130803	339	138	56	528		0	551	42	20	21600	33	52	367	119693	42	61	14294	26		4	115	107	463	27904	2415	62	1	2091	2	7	8	2
	Listeria virus LP302	Psavirus	Siphoviridae		0	0	0	0	0	0	0	0	0	4	7	0		0	0	0	0	0	0	0	0	0	0	0	0	0		0	0	0	0	0	0	0	0	15	0	0	0	0
	Escherichia virus C119	Rogue1virus	Siphoviridae		0	0	79	0	0	0	0	0	0	0	0	0		0	0	0	0	0	0	0	0	0	0	0	0	0		0	0	0	0	0	0	0	0	0	0	0	0	0
	Escherichia virus E41c	Rogue1virus	Siphoviridae		0	0	0	0	0	0	0	0	0	0	0	0		0	0	0	0	0	0	0	0	0	0	0	10	0		0	0	0	0	0	0	0	0	0	0	0	0	0
	Escherichia virus Eb49	Rogue1virus	Siphoviridae		0	0	5	0	0	0	0	0	0	0	0	0		0	0	0	0	0	0	0	0	0	0	0	0	0		27	0	0	0	0	0	0	0	0	0	0	0	0
	Enterococcus phage EF-P29	Sap6virus	Siphoviridae		0	0	0	0	0	0	0	0	0	0	0	0		0	0	0	0	0	0	0	6	0	0	0	0	0		0	0	0	0	0	0	0	0	0	0	0	0	0
	Enterococcus virus IMEEF1	Sap6virus	Siphoviridae		0	0	0	0	0	0	176	0	0	0	0	0		0	0	0	0	0	0	0	51	0	0	0	0	0		0	0	0	0	0	0	0	0	0	0	0	0	0
	Enterococcus virus VD13	Sap6virus	Siphoviridae		0	0	0	0	0	0	0	0	31	0	0	0		0	0	0	0	0	0	0	0	0	0	0	0	0		0	0	0	0	0	0	0	0	0	0	0	0	0
	Streptococcus virus SPQS1	Sap6virus	Siphoviridae		0	0	0	0	0	0	0	0	0	0	0	0		0	0	0	0	0	0	0	25	0	0	0	0	0		0	0	0	0	0	0	0	0	0	0	0	0	0
	Escherichia phage slur01	Seuratvirus	Siphoviridae		0	0	0	0	0	0	0	0	0	1838	0	0		0	0	0	0	0	100	0	0	0	0	0	0	0		0	0	0	0	0	0	0	0	0	0	0	0	0
	Escherichia virus Cajan	Seuratvirus	Siphoviridae		0	0	0	0	0	0	0	0	0	8	0	0		0	0	0	0	0	0	0	0	0	0	0	0	0		0	0	0	0	0	0	0	0	0	0	0	0	0
	Escherichia virus Seurat	Seuratvirus	Siphoviridae		0	0	0	0	0	0	0	0	0	0	0	0		0	0	0	0	0	0	0	0	0	0	0	0	0		0	74	0	0	0	0	0	0	32	0	0	0	0
	Staphylococcus virus SEP9	Sextaecvirus	Siphoviridae		0	0	0	0	2	0	0	0	0	0	0	22		0	5053	0	0	0	0	0	3	0	0	0	0	0		0	0	0	0	0	12	0	0	0	0	0	0	0
	Staphylococcus virus Sextaec	Sextaecvirus	Siphoviridae		0	17	0	0	0	0	0	0	0	0	0	1		0	38	0	0	0	0	79	0	0	0	0	0	0		0	0	0	0	0	9	0	0	0	0	0	0	0
	Streptococcus phage TP-778L	Sfi11viru	Siphoviridae		0	0	0	363	0	0	0	0	0	0	0	0		0	4	0	0	0	0	0	0	0	0	0	0	0		0	3	25	0	0	0	0	0	0	0	0	0	0
	Streptococcus virus 2972	Sfi11viru	Siphoviridae		0	0	0	0	0	0	0	0	0	0	0	0		0	0	0	0	0	0	0	0	0	0	0	66	0		0	0	0	0	0	0	0	0	0	0	0	0	0
	Streptococcus phage 128	Sfi21dt1virus	Siphoviridae		0	0	0	0	0	0	276	0	0	0	0	2612		0	0	0	0	0	0	16	0	0	0	0	0	0		0	0	0	0	0	0	0	0	0	0	0	0	0
	Streptococcus phage YMC-2011	Sfi21dt1virus	Siphoviridae		0	69	0	48480	0	0	0	0	25	4	0	0		0	0	0	0	0	0	0	2	0	0	0	59	0		0	0	132	0	1	0	0	0	0	0	0	0	0
	Streptococcus virus 7201	Sfi21dt1virus	Siphoviridae		0	0	0	446	0	0	0	0	0	0	0	0		0	0	0	0	0	0	0	0	0	0	0	58	0		0	0	4	0	0	0	0	0	0	0	0	0	0
	Streptococcus virus Sfi21	Sfi21dt1virus	Siphoviridae		0	0	0	610	0	0	0	0	0	0	0	0		0	0	0	0	0	0	0	0	0	0	0	2	0		0	0	2	0	0	0	0	0	0	0	0	0	0
	Lactococcus phage 936 sensu lato	Sk1virus	Siphoviridae		0	306	160	153	208	1062	47229	104	223	411	251	3761119		212	154	282	100	62	101	3319005	51	108	70	321	194	744		0	69	0	0	0	0	250	0	0	0	0	49	464
	Lactococcus phage jm2	Sk1virus	Siphoviridae		0	0	0	0	0	0	57	0	0	0	0	19373		0	0	0	0	0	0	6823	0	0	0	0	0	0		0	0	0	0	0	0	0	0	0	0	0	0	0
	Lactococcus phage jm3	Sk1virus	Siphoviridae		0	0	0	0	0	6	92	0	0	0	0	20590		2	0	0	2	0	0	9132	0	0	0	0	2	0		0	0	0	0	0	0	0	0	0	0	0	0	0
	Lactococcus phage P680	Sk1virus	Siphoviridae		0	0	0	0	0	0	27	0	0	0	0	13403		2	0	0	0	0	0	7385	0	0	0	0	0	0		0	0	0	0	0	0	0	0	0	0	0	0	0
	Lactococcus virus Bibb29	Sk1virus	Siphoviridae		0	0	0	0	0	0	98	0	0	0	0	4401		0	0	0	0	0	0	7717	0	0	0	0	0	2		0	0	0	0	0	0	0	0	0	0	0	0	0
	Lactococcus virus CB13	Sk1virus	Siphoviridae		0	0	0	1	0	0	30	0	0	0	0	17550		0	0	0	0	0	0	9117	0	0	0	0	0	0		0	0	0	0	0	0	0	0	0	0	0	0	0
	Lactococcus virus P008	Sk1virus	Siphoviridae		0	0	0	0	0	0	228	0	0	0	0	7852		0	0	0	0	0	0	4314	0	0	0	0	0	0		0	0	0	0	0	0	0	0	0	0	0	0	2
	Lactococcus virus Sl4	Sk1virus	Siphoviridae		0	0	0	0	2	3	40	0	0	0	0	24459		0	0	0	0	0	0	24043	0	0	0	0	0	0		0	0	0	0	0	0	0	0	0	0	0	0	2
	Bacillus virus Staley	Slashvirus	Siphoviridae		0	0	0	0	0	0	0	0	0	0	0	0		0	0	0	0	0	0	0	0	0	0	0	0	0		0	4642	0	0	0	0	0	0	0	0	0	0	0
	Salmonella virus SP31	Sp31virus	Siphoviridae		0	17	161	1	0	0	63	42	0	9	0	0		0	0	99	2	18	0	0	34	0	0	0	0	0		0	0	0	0	0	0	0	0	0	0	0	0	0
	Staphylococcus phage SPbeta-like	Spbetavirus	Siphoviridae		0	2	8	7	0	0	0	2	4	8	6	0		2	10775	0	14	0	0	4	2	0	0	0	15	3		6	29	4	0	0	69	0	0	643	2413	12	30	49
	Citrobacter virus Stevie	T1virus	Siphoviridae		0	0	0	0	0	0	0	0	0	0	0	0		0	0	0	0	0	0	0	0	0	0	0	9613	0		0	0	0	0	0	0	0	0	0	0	0	0	0
	Escherichia virus TLS	T1virus	Siphoviridae		0	0	0	0	0	0	0	0	0	0	0	0		0	0	0	0	0	0	0	0	0	0	0	106	0		0	0	0	0	0	0	0	0	0	0	0	0	0
	Salmonella phage 36	T1virus	Siphoviridae		0	0	0	0	0	0	0	0	0	0	0	0		0	0	0	0	0	0	0	0	0	0	36	16469	0		0	0	0	0	0	0	0	0	0	0	0	0	0
	Salmonella phage GJL01	T1virus	Siphoviridae		0	0	6595	0	0	0	0	0	0	0	0	0		0	0	0	0	0	0	0	0	0	0	46	2445	0		0	0	0	0	0	0	0	0	0	0	0	0	0
	Salmonella virus SP126	T1virus	Siphoviridae		0	0	0	0	0	0	0	0	0	0	0	0		0	0	0	0	0	0	0	0	0	0	955	40053	0		0	0	0	0	0	0	0	0	0	0	0	0	0
	Shigella virus Shfl1	T1virus	Siphoviridae		0	0	0	0	0	0	0	0	0	0	0	0		0	0	0	0	0	0	0	0	0	0	0	101	0		0	0	0	0	0	0	0	0	0	0	0	0	0
	Escherichia phage phiLLS	T5virus	Siphoviridae		0	0	0	0	0	0	0	0	0	0	0	0		0	0	0	0	0	0	0	0	53	0	0	0	0		0	0	0	0	0	0	0	0	0	0	0	0	0
	Escherichia virus T5	T5virus	Siphoviridae		0	0	0	0	0	0	0	0	0	0	0	0		0	0	0	0	0	0	0	0	425	0	1202	397	0		0	0	0	4	0	0	0	0	0	0	0	0	0
	Salmonella phage NR01	T5virus	Siphoviridae		0	0	0	0	0	0	0	0	0	0	0	0		0	0	0	0	0	0	0	0	22	0	0	0	0		0	0	0	0	0	0	0	0	0	0	0	0	0
	Salmonella virus Shivani	T5virus	Siphoviridae		0	0	0	0	0	0	0	0	0	0	0	0		0	0	0	0	0	0	0	0	41	0	0	0	0		0	0	0	0	0	0	0	0	0	0	0	0	0
	Yersinia phage phiR201	T5virus	Siphoviridae		0	0	0	0	0	0	0	0	20	0	0	0		0	0	0	0	0	0	0	0	0	0	0	0	0		0	0	0	0	0	0	0	0	0	0	0	0	0
	Arthrobacter virus Tank	Triavirus	Siphoviridae		0	0	0	0	0	0	0	0	0	8	0	0		0	0	0	0	0	0	0	0	0	0	0	0	0		0	0	0	0	0	0	0	0	0	0	23	0	0
	Staphylococcus virus 42e	Triavirus	Siphoviridae		0	0	0	0	0	0	0	0	0	0	0	0		0	349	0	0	0	0	0	0	0	0	0	0	0		0	0	0	0	0	0	0	0	0	0	0	0	0
	Leuconostoc virus 1A4	Una4virus	Siphoviridae		0	0	0	0	0	0	0	0	5	0	0	0		0	0	0	0	0	0	16	0	0	0	0	0	0		0	0	0	0	0	0	0	0	0	34	0	0	0
	Leuconostoc virus LN25	Una4virus	Siphoviridae		0	0	0	0	0	0	0	0	0	0	0	0		0	0	0	0	0	0	135	0	0	0	0	0	0		0	0	0	0	0	0	0	0	0	2	0	0	0
	Cronobacter virus Esp2949-1	Unclassified	Siphoviridae		0	0	13859	0	0	0	0	0	0	0	0	0		0	0	0	0	25	0	0	0	0	0	28	409	0		0	0	0	0	0	0	0	0	0	0	0	0	0
	Achromobacter phage JWF	Unclassified	Siphoviridae		0	0	0	0	0	0	0	0	0	0	0	0		194	0	0	0	0	0	0	0	0	0	0	0	0		0	0	0	0	0	0	0	0	0	0	0	0	0
	Achromobacter phage phiAxp-2	Unclassified	Siphoviridae		0	0	0	0	0	0	0	0	0	0	0	0		0	0	0	0	0	0	0	0	0	0	0	0	0		0	0	0	0	0	7	0	0	0	0	0	0	0
	Acinetobacter phage YMC11/11/R3177	Unclassified	Siphoviridae		0	0	0	11	0	0	0	0	0	0	0	0		0	0	0	0	0	0	0	0	0	0	0	0	0		0	0	0	0	0	0	0	0	0	0	0	0	0
	Actinoplanes phage phiAsp2	Unclassified	Siphoviridae		0	0	0	0	0	0	0	0	0	5	0	0		0	0	0	0	0	0	0	0	0	0	0	0	0		0	0	0	0	0	0	0	0	0	0	0	0	0
	Bacillus phage BCJA1c	Unclassified	Siphoviridae		0	0	0	0	0	0	0	0	0	0	0	0		0	0	0	0	2	0	0	0	0	0	0	12	0		0	13	0	0	0	0	0	0	0	0	0	0	0
	Bacillus phage Gamma	Unclassified	Siphoviridae		0	0	0	0	0	0	0	0	0	0	0	0		0	11	0	0	0	0	0	0	0	0	0	0	0		0	0	0	0	0	0	0	0	8	0	0	0	0
	Bacillus phage phIS3501	Unclassified	Siphoviridae		0	0	0	0	0	0	0	0	0	0	0	0		0	0	0	0	0	0	0	0	0	0	0	0	0		0	0	0	0	0	0	0	0	10	0	6	0	0
	Bacillus phage vB_BanS-Tsamsa	Unclassified	Siphoviridae		0	0	0	0	0	0	0	0	4	0	0	0		0	0	0	0	0	0	5	0	0	0	0	0	0		0	0	0	0	0	0	0	0	0	0	0	0	0
	Bacillus phage vB_BhaS-171	Unclassified	Siphoviridae		0	0	0	0	0	0	0	0	0	0	0	0		0	0	0	0	0	0	0	0	0	0	0	0	0		0	3565	0	0	0	0	0	0	0	0	0	0	0
	Bacteroides phage B124-14	Unclassified	Siphoviridae		0	149	0	0	0	0	0	0	2595	85867	8487	0		0	1	0	0	0	0	0	429	2	0	0	0	0		0	0	0	0	0	0	0	0	0	0	0	0	2
	Bacteroides phage B40-8	Unclassified	Siphoviridae		0	0	0	0	0	0	0	0	8	24012	1108	0		0	0	0	0	0	0	0	30	0	0	0	0	0		0	0	235	0	0	0	0	0	0	0	0	0	0
	Brochothrix phage NF5	Unclassified	Siphoviridae		0	0	0	0	0	0	0	0	0	0	0	0		0	0	0	0	0	2	0	0	0	0	0	842	0		0	0	0	5	0	0	0	0	0	0	0	0	0
	Caulobacter phage CcrColossus	Unclassified	Siphoviridae		0	0	0	0	0	6	0	0	0	0	0	0		0	0	0	0	0	0	0	0	0	0	0	2	0		0	0	0	0	0	0	0	0	0	2	0	0	0
	Clavibacter phage CN1A	Unclassified	Siphoviridae		0	0	0	0	0	0	0	0	0	0	0	0		0	0	0	5	0	0	0	0	0	0	0	0	0		0	2292	0	0	0	0	0	0	0	0	0	0	0
	Clostridium phage phiCD211	Unclassified	Siphoviridae		0	0	122	0	0	0	0	0	0	0	0	0		0	0	0	0	0	6	0	56	848	0	0	0	0		0	0	0	4170	0	3368	0	0	0	0	0	9	50
	Clostridium phage phiCD24-1	Unclassified	Siphoviridae		7	0	10639	0	34	0	0	0	94	41	1	0		0	0	316	3	44	120	0	826	0	0	0	0	2		165	0	25	219860	9033	194265	14	5	15	5	21	763	1124
	Clostridium phage phiCT453B	Unclassified	Siphoviridae		0	0	0	0	0	0	0	0	28	0	0	0		0	0	0	0	0	0	0	12	0	0	0	0	0		0	0	0	0	0	0	0	0	0	2	0	0	0
	Clostridium phage phiCTP1	Unclassified	Siphoviridae		0	0	0	0	0	0	0	0	0	0	0	0		614	0	0	0	0	0	0	0	0	0	0	0	0		0	0	0	0	0	0	0	0	0	0	0	0	0
	Clostridium phage PhiS63	Unclassified	Siphoviridae		0	0	0	0	0	0	0	0	0	0	0	0		0	0	0	0	2	0	0	0	0	0	0	0	0		0	0	0	0	0	0	0	0	8	0	2	1	0
	Croceibacter phage P2559S	Unclassified	Siphoviridae		0	0	0	0	0	0	0	8	0	0	0	0		0	0	0	0	0	0	0	0	0	0	0	0	0		0	0	0	0	0	0	0	0	0	0	0	0	0
	Cronobacter phage phiES15	Unclassified	Siphoviridae		0	0	0	0	0	10	0	0	0	0	0	0		0	0	0	0	0	0	2	0	0	0	0	16	0		0	0	0	0	0	2	0	0	0	0	0	0	0
	EBPR siphovirus 1	Unclassified	Siphoviridae		0	0	0	0	0	0	0	0	0	0	0	0		0	489	0	0	0	0	0	0	0	0	0	0	0		0	0	0	0	0	0	0	0	15	0	0	0	0
	Enterobacter phage Enc34	Unclassified	Siphoviridae		0	0	0	0	0	0	0	0	0	0	0	0		0	0	0	0	0	0	0	0	0	100	0	0	0		0	0	0	0	0	3	0	0	0	0	0	0	0
	Enterobacteria phage BP-4795	Unclassified	Siphoviridae		0	0	0	0	0	0	12	0	0	14	1	0		0	0	0	0	0	0	0	113	0	0	0	75	0		0	0	0	0	0	1655	0	0	115	4	0	1	35
	Enterobacteria phage cdtI	Unclassified	Siphoviridae		0	0	32	0	0	3	0	0	0	0	4	1		0	0	0	0	7	0	0	4	0	0	0	77	9		0	0	0	959	61	621	83	0	957	9	117	89	19
	Enterobacteria phage HK225	Unclassified	Siphoviridae		0	0	99	0	0	6	0	0	0	1	0	0		0	0	23	0	65	0	0	6	7	0	0	1383	0		0	0	0	5	125	17	0	0	0	0	0	0	0
	Enterobacteria phage mEp237	Unclassified	Siphoviridae		0	0	0	0	0	28	0	0	1489	0	0	0		0	0	36	0	0	0	0	14	0	0	0	28	0		0	0	0	0	0	0	0	0	0	0	0	0	0
	Enterobacteria phage mEp460	Unclassified	Siphoviridae		0	4	253	0	0	305	5	0	0	13	6	8		0	0	24	0	34	0	2	70	27	0	0	224	0		0	0	0	951	429	1181	894	0	971	128	810	588	0
	Enterobacteria phage P-EibC	Unclassified	Siphoviridae		0	0	4	0	0	0	7	0	0	4	0	0		0	0	0	0	0	0	0	0	0	0	0	110	0		0	0	0	0	0	0	2	0	0	7	0	0	8
	Enterobacteria phage vB_EcoS_NBD2	Unclassified	Siphoviridae		0	0	0	0	0	0	0	16277	0	0	0	0		0	0	0	0	0	0	0	0	0	0	71	5767	0		0	0	0	0	0	0	0	0	0	0	0	0	0
	Enterobacterial phage P-EibA	Unclassified	Siphoviridae		0	0	4	0	0	18	0	0	4	1	15	0		0	0	0	0	0	3	0	34	0	0	0	49	0		0	0	0	0	0	11	2	0	60	7	0	0	3
	Enterococcus phage EFC-1	Unclassified	Siphoviridae		0	58	0	0	7	0	0	0	0	0	0	0		0	0	0	0	5	0	0	43	0	0	0	326	0		0	0	14	30	0	230	0	58	598	258	0	0	0
	Enterococcus phage IME-EFm1	Unclassified	Siphoviridae		0	0	0	0	0	0	0	0	47362	27	10	0		0	0	0	0	0	0	0	2	0	0	0	339	133		0	0	0	0	0	2	0	2	3	0	0	0	8
	Enterococcus phage IME-EFm5	Unclassified	Siphoviridae		0	0	0	0	0	0	0	0	0	0	0	0		0	0	0	0	0	0	0	0	0	0	0	94	319		0	0	0	0	0	0	0	0	5	54	0	0	0
	Enterococcus phage phiEf11	Unclassified	Siphoviridae		0	4178	0	0	0	0	237	0	1478	1	1	8		0	0	0	0	0	26	2	758	0	0	0	336	0		0	0	0	19	0	188	0	44	383	182	0	0	0
	Enterococcus phage phiFL4A	Unclassified	Siphoviridae		0	0	0	0	0	0	62	2	0	1	0	0		0	0	0	0	0	81	0	409	0	0	0	340	0		0	0	0	47	10	277	0	0	508	3	0	0	0
	Enterococcus phage vB_EfaS_IME197	Unclassified	Siphoviridae		0	2305	1	0	5	2	0	0	4346	0	4	0		0	0	0	4	4	16	0	56	0	0	0	7848	2		0	0	0	257	58	3133	0	894	8786	1553	18	0	0
	Enterococcus phage VPE25	Unclassified	Siphoviridae		0	0	0	0	0	0	0	0	21	49	0	0		0	0	0	0	0	0	0	0	0	0	0	0	0		0	0	0	0	1	44	0	2	0	0	0	0	0
	Erwinia phage PhiEaH1	Unclassified	Siphoviridae		0	0	0	0	0	0	0	0	0	0	0	0		0	0	0	0	0	0	0	0	0	0	0	0	0		0	0	0	0	27	314	0	306	123	75	0	0	0
	Escherichia phage 1720a-02	Unclassified	Siphoviridae		0	2	0	0	58	0	264	0	44	81	72	8		2	0	0	0	0	3	9	75	0	0	0	292	0		0	0	166	0	0	640	0	0	624	26	0	0	2
	Escherichia phage HK639	Unclassified	Siphoviridae		0	0	359	0	0	248	0	309	0	0	7	0		0	0	82	0	0	0	0	24	76	0	0	1113	0		0	44	0	0	0	3	0	2	0	0	0	5	0
	Escherichia phage TL-2011a	Unclassified	Siphoviridae		0	0	0	0	0	0	0	0	0	0	1	0		0	0	0	0	0	0	0	2	0	0	0	129	0		0	0	0	0	0	0	0	0	0	0	3	0	0
	Escherichia phage vB_Eco_swan01	Unclassified	Siphoviridae		0	0	0	0	0	0	0	0	0	0	0	0		0	0	0	0	0	2	0	0	0	0	71	435	0		0	0	0	0	0	50	0	0	0	0	0	0	0
	Geobacillus virus E3	Unclassified	Siphoviridae		0	0	0	0	0	0	0	0	0	0	0	0		2350	0	0	0	0	0	0	0	0	2	245	45	0		0	0	0	0	0	0	0	26	0	0	0	0	0
	Gordonia phage GMA2	Unclassified	Siphoviridae		0	0	0	0	0	0	0	0	0	0	0	0		0	0	0	0	0	0	0	0	0	0	0	0	0		0	330	0	0	0	0	0	0	0	0	0	0	0
	Gordonia phage GMA6	Unclassified	Siphoviridae		0	0	0	0	0	0	0	0	0	0	0	0		0	0	0	0	0	0	0	0	0	1057	0	0	0		0	0	0	0	0	0	0	0	0	0	0	0	0
	Idiomarinaceae phage Phi1M2-2	Unclassified	Siphoviridae		0	0	0	0	0	0	0	0	0	0	0	0		0	0	0	0	0	0	0	0	8470	0	0	6	0		0	7039	0	0	0	0	0	0	0	0	0	0	0
	Klebsiella phage 2 LV-2017	Unclassified	Siphoviridae		0	0	1616	0	0	25	0	4	0	0	0	0		0	0	0	3	0	0	0	21	14	0	0	245	0		0	0	0	0	0	0	0	0	0	0	10	0	0
	Klebsiella phage 2b LV-2017	Unclassified	Siphoviridae		0	0	0	0	0	0	0	1404	0	0	0	9		0	0	4	0	0	0	11	0	0	0	0	66	0		0	0	0	0	0	0	0	0	0	0	0	0	0
	Klebsiella phage phiKO2	Unclassified	Siphoviridae		0	0	5449	0	0	0	0	4	0	0	0	0		0	0	1919	0	0	0	0	2	5	0	0	792	0		0	0	0	18	1	3	0	0	0	0	2	0	0
	Lactobacillus phage A2	Unclassified	Siphoviridae		0	1415	0	0	0	0	0	0	15	3	0	0		0	0	0	0	0	0	0	0	0	0	0	0	0		0	0	0	30	4	348	0	0	1672	0	0	0	0
	Lactobacillus phage CL2	Unclassified	Siphoviridae		0	274	0	0	2	0	0	0	0	4	0	0		0	0	0	0	41	0	0	0	0	0	0	0	0		4	0	2	12487	1970	14762	0	0	8676	2	2	0	0
	Lactobacillus phage iA2	Unclassified	Siphoviridae		0	3436	0	0	0	0	0	0	0	0	0	14		0	0	0	0	6	0	383	0	4	0	0	0	0		0	0	0	169	5	556	0	11	713	0	0	0	0
	Lactobacillus phage Lc-Nu	Unclassified	Siphoviridae		0	298	8	0	2	0	20	0	0	28	4	0		0	0	0	0	550	0	2	0	0	0	0	0	0		29	0	4	49347	6920	48720	0	78	32793	0	4	0	0
	Lactobacillus phage Lrm1	Unclassified	Siphoviridae		0	19473	0	0	0	0	0	0	45	19	0	0		0	0	0	2	96	0	0	7	0	0	0	0	0		13	0	0	11850	2367	21714	0	138	11980	0	2	0	0
	Lactobacillus phage phiadh	Unclassified	Siphoviridae		0	0	0	0	0	0	27	0	28	0	0	0		0	0	0	2	0	0	0	1832	0	0	0	0	0		0	0	0	552	38	0	16	0	0	0	0	0	0
	Lactobacillus phage PLE3	Unclassified	Siphoviridae		0	0	0	0	0	0	0	0	0	0	0	18		0	0	0	0	24	0	286	0	0	0	0	0	0		0	0	0	850	196	4712	0	2	5	0	0	0	0
	Lactobacillus prophage Lj928	Unclassified	Siphoviridae		0	0	0	0	0	0	0	0	0	0	0	0		0	0	0	0	0	0	0	0	0	0	0	0	0		0	0	0	3794	314	2	0	0	153	0	0	5	0
	Lactococcus phage 28201	Unclassified	Siphoviridae		0	0	0	0	0	0	0	0	0	0	0	0		0	0	0	0	2	0	10	0	101	0	0	27	0		0	0	0	0	2	221	0	0	2	0	0	0	0
	Lactococcus phage 50101	Unclassified	Siphoviridae		0	0	0	0	0	0	0	0	0	0	0	0		0	0	0	0	0	0	1113	0	5	0	0	0	0		0	24	0	0	0	0	0	0	0	0	0	0	0
	Lactococcus phage 949	Unclassified	Siphoviridae		0	0	0	0	0	0	0	0	1	0	0	0		0	0	0	0	0	0	266	0	0	0	0	110	0		0	0	0	0	0	0	0	0	0	0	0	0	0
	Lactococcus phage bIL286	Unclassified	Siphoviridae		0	0	0	0	0	0	94	0	0	0	0	5371		3	0	3	0	0	0	6120	0	2	2	0	53	0		0	0	0	0	0	0	0	0	0	0	0	0	0
	Lactococcus phage bIL311	Unclassified	Siphoviridae		0	0	0	0	0	0	0	0	0	0	0	40		0	0	0	0	0	0	167	0	112	2	0	123	0		0	0	0	0	0	0	0	0	17	4	0	0	0
	Lactococcus phage P087	Unclassified	Siphoviridae		0	0	0	0	0	0	7	5	0	4	0	3234		0	0	0	0	0	0	5416	0	0	0	0	0	0		0	0	0	0	0	0	0	0	0	0	0	0	12
	Lactococcus phage P335 sensu lato	Unclassified	Siphoviridae		0	0	0	0	0	0	0	0	0	0	0	313		0	0	0	0	0	0	292	0	66	0	0	27	0		0	0	0	16	3	0	0	0	0	0	0	0	0
	Lactococcus phage phiUS3	Unclassified	Siphoviridae		0	0	0	0	0	0	3	0	0	1	0	1791		0	0	0	0	0	0	6365	0	0	0	0	851	0		0	0	0	0	0	0	0	0	0	0	0	0	0
	Lactococcus phage PLgT-1	Unclassified	Siphoviridae		0	0	0	0	0	0	0	0	0	0	0	6		0	0	0	0	0	0	3	0	4	0	0	9	0		0	0	54	0	0	0	0	0	0	0	0	0	0
	Lactococcus phage Tuc2009	Unclassified	Siphoviridae		0	0	0	0	0	0	219	0	0	0	0	5671		0	0	0	0	0	0	1537	0	7	0	6	19	0		0	0	0	0	0	0	0	0	0	0	0	0	0
	Lactococcus phage ul36	Unclassified	Siphoviridae		0	0	0	0	0	0	0	0	0	0	0	0		0	0	0	0	0	0	31	2	145	0	0	233	0		0	0	0	0	0	0	0	0	0	0	0	0	0
	Leuconostoc phage phiMH1	Unclassified	Siphoviridae		0	0	0	0	0	0	0	0	0	0	0	0		0	0	0	0	0	0	4	0	0	0	0	0	0		0	0	0	0	0	0	0	0	0	0	0	0	0
	Listonella phage phiHSIC	Unclassified	Siphoviridae		0	0	0	0	0	0	0	0	0	0	0	5		0	0	0	0	0	0	0	0	6618	0	0	0	0		0	0	0	0	0	0	0	0	0	0	0	0	0
	Morganella phage IME1369_02	Unclassified	Siphoviridae		0	0	4	0	0	0	0	0	0	0	31	14		0	0	0	0	0	0	0	68	0	0	0	10	0		0	0	0	459	61	44	0	0	0	0	0	1	18
	Proteus phage vB_PvuS_Pm34	Unclassified	Siphoviridae		0	33	1	0	14	0	14	0	10	97	42	907		0	0	0	2	12	7	0	1065	0	0	0	0	0		0	0	0	101	31	448	0	0	769	33	4	0	0
	Pseudoalteromonas phage H105/1	Unclassified	Siphoviridae		0	0	0	0	0	0	0	5292	0	0	0	0		0	0	0	0	0	0	0	0	0	0	0	0	0		0	1	0	0	0	0	0	0	0	0	0	0	0
	Pseudoalteromonas phage vB_PspS-H40/1	Unclassified	Siphoviridae		0	0	0	0	0	0	0	0	0	0	0	6		0	0	0	0	0	0	0	0	0	0	0	0	0		0	0	0	0	0	0	0	0	0	0	0	0	0
	Pseudomonas phage KPP23	Unclassified	Siphoviridae		0	0	0	0	0	0	0	0	18	0	0	0		0	0	0	0	0	0	0	0	0	0	0	0	0		0	0	0	0	0	0	0	0	0	0	0	0	0
	Pseudomonas phage phi1	Unclassified	Siphoviridae		0	0	0	5	0	0	0	0	0	3	0	0		0	0	0	0	0	0	0	0	0	0	0	0	0		0	0	0	0	0	0	0	0	16	0	0	0	2
	Pseudomonas phage PS-1	Unclassified	Siphoviridae		0	0	0	0	0	36	0	0	0	0	0	0		0	0	0	0	0	0	0	0	4	0	0	74	0		0	0	0	0	0	0	0	0	0	0	0	0	0
	Pseudomonas phage YMC11/02/R656	Unclassified	Siphoviridae		0	0	5	0	0	0	0	0	0	0	0	0		0	0	0	0	0	0	0	0	0	0	0	0	0		1	0	0	0	0	0	0	0	0	2	0	0	0
	Rhizobium phage 16-3	Unclassified	Siphoviridae		0	0	0	0	0	0	0	0	345	0	0	0		0	0	0	0	0	0	0	0	0	0	0	0	0		0	0	0	0	0	0	0	0	0	0	0	0	0
	Saccharomonospora phage PIS 136	Unclassified	Siphoviridae		0	0	0	0	0	0	0	0	0	0	0	0		0	0	0	0	0	0	0	0	0	0	0	2	0		0	0	493	0	0	0	0	0	0	0	0	0	0
	Salmonella phage FSL SP-016	Unclassified	Siphoviridae		0	0	5	0	0	44	0	0	0	0	7	0		0	0	0	0	0	0	55	2	17	0	0	231	0		0	0	0	1	0	0	0	0	0	2	0	0	0
	Salmonella phage MB78	Unclassified	Siphoviridae		0	35	21	0	572	310	989	0	0	10	0	0		0	0	3886	2	112	3	0	1901	0	0	0	0	0		0	0	0	0	0	0	0	0	0	0	0	0	0
	Salmonella phage SSU5	Unclassified	Siphoviridae		0	0	3263	0	0	0	0	0	4	1	0	0		0	0	606	0	8	12	0	2	0	0	0	1680	0		0	0	0	5	0	30	0	0	0	0	8	0	0
	Salmonella phage vB_SosS_Oslo	Unclassified	Siphoviridae		0	0	211	0	0	5	0	0	32	1	0	0		0	0	87	0	0	0	0	0	0	0	0	19	0		0	0	0	5	7	9	0	0	0	0	0	0	3
	Serratia phage Eta	Unclassified	Siphoviridae		0	0	0	0	133	0	3724	433685	0	9	0	71		0	0	0	122	0	26	0	3	493	0	0	0	0		0	0	0	0	0	0	0	0	2	0	0	35	0
	Shigella phage pSf-1	Unclassified	Siphoviridae		0	0	0	0	0	0	0	0	0	0	0	0		0	0	0	0	0	0	0	0	0	0	135	94250	0		0	0	0	0	0	1618	0	0	0	0	0	0	0
	Shigella phage SfX	Unclassified	Siphoviridae		0	0	0	0	0	0	0	0	1484	0	0	0		0	0	0	0	0	0	0	34	0	0	0	731	0		0	140	0	0	0	2	0	0	0	0	0	142	0
	Siphovirus contig89	Unclassified	Siphoviridae		0	0	0	0	0	0	0	0	0	0	0	0		4	0	0	0	0	0	0	0	0	9	0	0	13		0	0	0	0	0	0	0	0	0	0	0	0	0
	Staphylococcus phage IME1367_01	Unclassified	Siphoviridae		0	0	0	0	0	0	0	0	0	0	0	0		0	0	0	0	0	0	0	0	0	0	0	0	0		7	0	0	0	0	0	0	0	2	0	0	0	0
	Staphylococcus phage IME-SA4	Unclassified	Siphoviridae		0	0	26	0	2	41	10	0	0	0	6	0		0	482	0	9	0	3	2	2	0	0	0	25	2		0	10	81	8	3	16	0	0	0	37	59	5	2
	Staphylococcus phage phiRS7	Unclassified	Siphoviridae		0	0	0	0	0	0	0	7	0	0	0	0		0	0	0	0	0	0	0	0	0	0	0	0	0		0	0	0	0	0	0	0	0	0	0	0	0	0
	Staphylococcus phage StB20	Unclassified	Siphoviridae		0	0	0	0	0	2	0	0	4	0	0	0		0	0	0	0	0	0	0	0	0	0	0	0	0		0	0	2	0	0	0	0	0	0	2	0	0	0
	Staphylococcus phage StB20-like	Unclassified	Siphoviridae		0	0	0	0	0	0	0	0	1	0	0	0		0	58	0	0	0	0	0	0	0	0	0	0	0		1	0	3	0	0	2	0	0	0	0	0	0	0
	Streptococcus phage 5093	Unclassified	Siphoviridae		0	0	0	0	0	0	0	0	24	1	0	0		0	11	0	0	0	0	0	4	0	0	0	2	0		0	620	17829	0	0	0	0	0	3	0	0	0	0
	Streptococcus phage IPP24	Unclassified	Siphoviridae		0	0	8	2996	0	0	7	0	8	0	0	4		62	226	0	0	0	0	0	0	0	0	4085	44	0		0	3793	508	8	0	23	2	0	178	0	15	81	0
	Streptococcus phage PH10	Unclassified	Siphoviridae		0	0	4	720	0	0	30	2	24	1	0	0		0	108	1	0	0	0	0	0	0	0	0	314	0		0	4118	0	0	0	12	291	0	1180	0	7	6	0
	Streptococcus phage PH15	Unclassified	Siphoviridae		0	15	0	0	0	0	0	0	0	0	0	13		0	297	0	0	0	0	0	0	0	0	0	50	0		0	4	2	0	6	0	0	0	43	0	0	0	0
	Streptococcus phage phiARI0746	Unclassified	Siphoviridae		0	0	1	5746	0	0	85	4	24	0	0	0		0	2739	0	0	0	3	0	2	9	0	0	7	0		0	8930	94	37	3	0	4	0	247	0	0	0	0
	Streptococcus phage phiARI0923	Unclassified	Siphoviridae		0	0	4	21	0	0	15	0	103	1	0	0		0	7	0	0	0	0	0	10	0	0	0	6	0		0	7929	0	5	2	26	7	0	75	0	12	3	0
	Streptococcus phage SM1	Unclassified	Siphoviridae		0	0	0	593	2	0	26	0	583	0	0	29		5	3427	0	0	0	3	2	9	2	0	0	29	0		0	18345	2	8	2	8	0	0	1202	2	892	913	3
	Streptococcus phage SpSL1	Unclassified	Siphoviridae		0	0	9	298	0	0	12	0	199	0	0	0		0	167	0	0	0	0	0	2	2	0	0	9	0		0	2071	0	8	0	363	2016	2	402	0	12	16	0
	Streptomyces phage BRock	Unclassified	Siphoviridae		0	0	0	0	0	0	20	0	0	0	0	0		0	0	0	0	0	0	0	0	0	0	0	0	0		0	0	0	0	0	0	0	0	0	0	0	0	0
	Streptomyces phage OlympicHelado	Unclassified	Siphoviridae		0	0	0	0	0	0	0	0	0	1	0	0		2324	0	0	0	0	0	0	0	0	76	0	0	0		0	0	0	0	0	0	0	0	0	0	0	0	0
	Stx2-converting phage 1717	Unclassified	Siphoviridae		0	0	74	0	0	0	0	0	0	32	10	0		0	0	0	0	6	2	0	109	0	0	0	708	0		0	0	0	13	1	979	224	0	214	2	0	0	21
	Stx2-converting phage Stx2a_WGPS8	Unclassified	Siphoviridae		0	4	0	0	0	0	0	0	0	5	0	28		0	0	0	0	0	0	0	0	0	0	0	111	0		0	0	0	0	0	0	0	0	0	0	0	0	0
	Vibrio phage pYD21-A	Unclassified	Siphoviridae		0	0	0	0	0	0	0	0	0	0	0	0		0	0	0	0	0	0	0	0	15273	0	0	0	0		0	0	0	0	0	0	0	0	0	0	0	0	0
	Streptomyces virus YDN12	Unclassified Caudovirales	Siphoviridae		0	0	0	0	0	0	0	0	0	0	0	0		43	0	0	0	0	0	0	0	0	0	0	0	0		0	0	0	0	0	0	0	0	0	0	0	0	0
	Enterobacter phage phiEap-2	Unclassified Caudovirales	Siphoviridae		0	1481	2748	0	130	0	2335	148860	0	11095	10	5		0	0	160	226	58	0	0	7	0	0	0	0	0		0	0	0	0	0	0	0	0	0	0	0	0	0
	Azobacteroides phage ProJPt-Bp1	-	Unclassified		353	0	0	0	1893	0	273	0	93	0	0	0		7262	0	0	115	0	0	0	0	0	0	0	0	222		0	0	0	0	0	0	0	0	0	0	0	0	0
	Escherichia phage Rac-SA53	-	Unclassified		0	0	4	0	0	0	0	0	0	0	0	0		0	0	0	0	0	0	0	0	0	0	0	0	0		0	0	0	0	0	0	0	0	0	0	0	0	0
	Phage DP-2017a	-	Unclassified		1619	0	0	0	141317	0	29615	0	2770	0	0	0		5790	0	0	1434	0	33485	0	0	0	0	0	0	0		118	0	0	0	0	0	0	0	0	0	0	0	0
	Phage SK137	-	Unclassified		0	0	0	11	0	6	0	0	0	0	0	0		0	0	0	0	0	0	0	0	0	0	0	2	0		0	262	58	0	0	0	0	0	0	0	0	0	0
	Staphylococcus phage IME1367_02	-	Unclassified		0	0	0	0	0	0	0	0	0	0	0	0		0	154	0	0	0	0	0	0	0	0	0	0	0		0	0	0	0	0	0	0	0	0	0	0	0	0
	Streptococcus phage 23782	-	Unclassified		0	0	0	0	0	0	0	0	4	0	0	0		0	0	0	0	0	0	0	0	0	0	0	0	0		0	118426	0	0	0	0	0	0	0	0	0	0	0
	Pseudomonas phage O4	-	Unclassified		0	0	0	0	0	28	0	0	0	0	0	0		0	0	0	0	0	0	0	0	0	0	0	0	0		0	0	0	0	0	0	0	0	0	0	0	0	0
	Vibrio phage qdvp001	-	Unclassified		0	0	152	0	0	0	0	0	0	0	0	0		0	0	249	0	0	0	0	0	0	0	0	0	0		0	0	0	0	0	0	0	0	0	0	0	0	0
	Qinghai Lake virophage	-	Unclassified		0	0	0	0	0	0	26	0	821	0	0	0		0	0	0	0	0	0	0	0	0	0	0	0	0		0	0	0	0	0	0	0	0	0	0	0	0	0
	Streptococcus phage V22	-	Unclassified		0	0	0	0	0	0	0	0	0	0	0	0		0	0	0	0	0	0	0	0	0	0	0	0	0		0	367	0	0	0	0	0	0	0	0	0	0	0
	Yellowstone Lake virophage 5	-	Unclassified		0	0	0	0	0	0	0	0	2249	0	0	0		0	0	0	0	0	0	0	0	0	0	0	0	0		0	0	0	0	0	0	0	0	0	0	0	0	0
	Enterobacteria phage P4	Unclassified Caudovirales			0	0	1	0	0	0	0	0	0	0	0	0		0	0	0	0	2	0	0	0	0	0	0	135	0		0	0	0	0	0	2	0	0	0	0	0	0	0
	Escherichia phage vB_EcoS_ESCO41	Unclassified Caudovirales			0	0	0	0	0	0	0	0	0	0	0	0		0	0	0	0	0	0	0	18	0	0	0	36	0		0	0	0	0	0	0	0	0	0	0	0	0	0
	Providencia phage Redjac	Unclassified Caudovirales			0	0	0	0	0	0	0	0	60	0	0	0		0	0	0	0	0	0	0	0	0	3	0	0	0		0	0	0	0	0	20	0	0	0	0	0	0	0
	Pseudoalteromonas phage H103	Unclassified Caudovirales			0	0	0	0	0	0	771	33	850	0	0	74		0	0	0	0	0	0	0	0	52118	0	0	0	0		0	0	0	0	0	0	0	0	0	0	0	0	0
	Streptococcus phage IPP28	Unclassified Caudovirales			0	0	0	3	0	0	0	0	0	0	0	0		0	0	0	0	0	0	0	0	0	0	0	0	0		0	4271	0	0	0	0	0	0	0	0	0	0	0
	Streptococcus phage IPP44	Unclassified Caudovirales			0	0	0	0	0	0	0	0	0	0	0	0		0	0	0	0	0	0	0	0	0	0	0	0	0		0	0	0	4	0	0	0	0	37	0	2	0	0
	Streptococcus phage IPP5	Unclassified Caudovirales			0	0	0	0	0	0	16	0	15	0	0	0		0	0	0	0	0	2	0	0	0	0	0	0	0		0	1239	11	0	0	0	0	0	0	0	0	1	0
	Thermus phage phi OH2	Unclassified Caudovirales			0	0	0	0	0	0	0	0	0	0	0	0		0	0	0	0	0	0	0	0	0	0	0	5	0		0	0	0	0	0	0	0	0	0	0	0	0	0
