# Supplementary material for: The gut virome of healthy children during the first year of life is diverse and dynamic
Source: PLoS One. 2021 Apr 14;16(4):e0240958. doi: 10.1371/journal.pone.0240958 (PMC8046192; doi:10.1371/journal.pone.0240958)
Supplement: S6 Table — (XLSX) [file pone.0240958.s010.xlsx]

## Sheet: S6 Table
	S6. Table. Taxonomic differential abundance between groups at different levels
	Taxon Level	Comparision		Taxon Name(s)	logFC	logCPM	LR	PValue	FDR
	Family
		Infant-Mothers	Bacteriophages	Ackermannviridae	-17.6091	20.8826	5.01818	0.0310325	0.0475813
				Siphoviridae	-8.35145	21.7494	6.7895	0.0130368	0.0451841
				Anelloviridae	-13.3183	18.8098	8.40417	0.00547053	0.0347144
				Astroviridae	-8.80154	21.7909	3.789	0.0570006	0.0880302
				Caliciviridae	-6.74318	18.7158	5.30275	0.0253237	0.0458417
				Phycodnaviridae	5.51382	12.2351	7.60525	0.00801102	0.0347144
				Reoviridae	-23.972	23.4274	6.16286	0.0164466	0.0534513
				Virgaviridae	6.43553	22.499	15.5087	0.000245515	0.00319169
		Trimester1-Mothers	Bacteriophages	Microviridae	5.61677	14.6489	3.83626	0.0581799	0.0454497
				Siphoviridae	-5.46785	21.7494	7.65149	0.00900501	0.045025
				Anelloviridae	-10.3061	18.8097	8.6575	0.00482278	0.0313481
				Virgaviridae	11.843	22.499	20.2449	3.75815e-05	0.000488559
		Trimester2-Mothers	Bacteriophages	Ackermannviridae	-4.16897	17.3235	2.69396	0.109707	0.182844
				Siphoviridae	-5.57138	21.7494	7.81297	0.00837151	0.0209288
				Anelloviridae	-12.2601	18.8097	9.73341	0.00292574	0.0126782
				Astroviridae	-10.7687	21.7909	8.40263	0.00543951	0.0176784
				Caliciviridae	-4.60615	18.7158	4.27876	0.0434854	0.0751042
				Phycodnaviridae	16.0174	12.2242	13.0336	0.000880531	0.00572345
				Reoviridae	-16.0622	23.4274	6.63552	0.0129366	0.0280294
				Virgaviridae	9.32013	22.499	13.348	0.000593805	0.00572345
		Trimester3-Mothers	Bacteriophages	Microviridae	8.55062	14.6489	6.13795	0.0182171	0.0455428
				Siphoviridae	-5.63347	21.7494	7.88644	0.00809928	0.0404964
				Anelloviridae	-14.6356	18.8097	11.043	0.00161877	0.00701469
				Phycodnaviridae	8.20844	12.2242	5.7704	0.0212919	0.0560934
				Reoviridae	-26.0988	23.4274	11.8237	0.00117328	0.00701469
				Virgaviridae	9.67318	22.499	12.6289	0.000807934	0.00701469
		Trimester4-Mothers	Bacteriophages	Siphoviridae	-10.3112	21.7494	17.0597	0.000214439	0.00107219
				Anelloviridae	-13.4384	18.8097	10.3763	0.00218332	0.0141916
				Caliciviridae	-8.6956	18.7158	8.9723	0.00416105	0.0162681
				Phycodnaviridae	16.0174	12.2242	12.3198	0.00117155	0.0141916
				Virgaviridae	4.40493	22.499	8.57854	0.00500556	0.0162681
		Semester1-Semester2	Bacteriophages	Ackermannviridae	12.0166	20.8826	11.0979	0.00197513	0.00493783
				Microviridae	-5.15667	14.6489	8.72515	0.00544095	0.00906826
				Siphoviridae	3.84864	21.7494	18.2675	0.000130029	0.000650142
				Anelloviridae	-2.61193	18.8097	7.39764	0.00889867	0.0149201
				Astroviridae	10.5241	21.7909	16.1121	0.000195444	0.00127039
				Caliciviridae	-4.26451	18.7158	7.33308	0.00918163	0.0149201
				Circoviridae	4.62739	12.0102	5.55992	0.0222357	0.0289064
				Parvoviridae	8.25177	20.0616	12.7798	0.000775338	0.00251985
				Phycodnaviridae	4.52621	12.2298	5.59017	0.021893	0.0289064
				Reoviridae	-9.99629	23.4274	12.3157	0.000971286	0.00252534
				Virgaviridae	-4.77567	22.499	9.59158	0.00316981	0.00686793
				Chimpanzee anellovirus	-19.3147	17.4465	9.35218	0.00379908	0.0210421
	Specie	Infants vs Mothers		Enterovirus A	-20.5484	18.6802	5.91487	0.0191928	0.0474809
				Norwalk virus	-20.7919	22.6611	5.45389	0.0239836	0.0474809
				Parechovirus A	-16.6507	19.0484	5.09874	0.0287766	0.0474809
				Rattail cactus associated virus	-15.7403	13.8718	5.80047	0.0203206	0.0474809
				Rhinovirus A	-17.7582	18.7013	5.28779	0.0261085	0.0474809
				Rotavirus A	-26.2627	24.3944	6.29742	0.0158842	0.0474809
				Torque teno midi virus	-19.3716	17.5034	10.2799	0.00251961	0.0210421
				Torque teno virus	-12.2423	22.7485	5.03928	0.0296756	0.0474809
				TTV like mini virus	-21.0917	19.2235	9.26792	0.0039454	0.0210421
			Bacteriophages	Actinomyces virus Av1	4.33293	14.9523	12.54	0.000643455	0.0109387
				Azobacteroides phage ProJPt Bp1	3.94855	14.4724	8.76941	0.00395084	0.0335821
				Bacteroides phage crAss001	2.16025	16.3209	8.36011	0.00484645	0.0353098
				Clostridium phage Clo PEP 1	3.35391	14.9545	7.26518	0.00844265	0.0488657
				Enterobacteria phage mEp460	-5.26584	14.9286	4.46841	0.0374666	0.102403
				Escherichia phage TL 2011b	-5.59895	15.1712	6.14464	0.0151633	0.0616337
				Escherichia virus K1G	-5.67774	15.2245	6.59871	0.0119569	0.0554365
				Escherichia virus K1ind1	-5.85697	15.3623	6.64286	0.0116856	0.0554365
				Gokushovirus WZ 2015a	4.34469	14.6782	12.5535	0.00063942	0.0109387
				IAS virus	4.15405	14.4876	10.3223	0.00184532	0.0188223
				Klebsiella phage vB_KpnM_KpV52	-5.4736	15.0769	5.10381	0.02644	0.0463172
				Parabacteroides phage YZ 2015a	3.59886	14.5475	7.22391	0.00862337	0.0488657
				Phage DP 2017a	4.02974	14.8361	10.7986	0.00146706	0.018705
				Salmonella virus Jersey	-5.12772	14.829	4.22022	0.0430264	0.104433
				Salmonella virus LSPA1	-5.09638	14.8075	4.18365	0.0439174	0.104433
				uncultured crAssphage	4.09128	15.0506	12.6567	0.000609336	0.0109387
				uncultured Mediterranean phage uvMED	3.08276	14.9939	6.07159	0.0157106	0.0616337
		Semester1-Semester2		Norwalk virus	-11.311	22.6611	25.2105	8.70267e-06	0.000139243
				Rotavirus A	-10.789	24.3944	18.3751	0.000101453	0.000811626
				Enterovirus A	-11.3823	18.6802	16.5697	0.000198801	0.00106027
				Parechovirus A	8.28212	19.0484	13.1275	0.000740671	0.00237015
				Blattodean ambidensovirus 1	-5.00662	14.0585	10.2684	0.00249801	0.00666137
				Rattail cactus necrosis associated virus	-3.61615	13.8725	8.36755	0.00598959	0.0136905
				Pepper mild mottle virus	2.52668	15.2688	5.50122	0.023503	0.047006
				TTV like mini virus	-4.27062	19.2235	4.59934	0.0377192	0.0640815
				Torque teno virus	-4.98172	22.7485	4.47268	0.0400509	0.0640815
				Tropical soda apple mosaic virus	1.58872	16.88	2.99882	0.0402237	0.0712344
